# Supplementary material for: Does Fusobacterium in Colorectal Cancer Sites Originate From the Oral Cavity? A Pilot Study
Source: Clin Exp Dent Res. 2024 Nov 3;10(6):e70016. doi: 10.1002/cre2.70016 (PMC11532368; doi:10.1002/cre2.70016)
Supplement: Supplementary file 1 — Supplementary Table 1. Annotations of the amplicon sequence variants (ASV) of the CRC resection material obtained with 16S rRNA gene amplicon sequencing. The relative abundance of each ASV is shown per patient. [file CRE2-10-e70016-s002.xlsx]

## Sheet: RA
Patient	Relative Abundance	#OTU ID	Phylum	Class	Order	Family	Genus
9	0	ASV_715	Actinobacteria	Actinobacteria	Actinomycetales	Actinomycetaceae	Actinomyces
9	0.250711	ASV_22	Actinobacteria	Actinobacteria	Actinomycetales	Actinomycetaceae	Mobiluncus
9	0	ASV_237	Actinobacteria	Actinobacteria	Actinomycetales	Actinomycetaceae	Schaalia
9	0.22571	ASV_385	Actinobacteria	Actinobacteria	Actinomycetales	Actinomycetaceae	Schaalia
9	0	ASV_603	Actinobacteria	Actinobacteria	Actinomycetales	Actinomycetaceae	Schaalia
9	0.155278	ASV_323	Actinobacteria	Actinobacteria	Actinomycetales	Actinomycetaceae	Varibaculum
9	0.687132	ASV_31	Actinobacteria	Actinobacteria	Bifidobacteriales	Bifidobacteriaceae	Bifidobacterium
9	0.0987761	ASV_127	Actinobacteria	Actinobacteria	Bifidobacteriales	Bifidobacteriaceae	Bifidobacterium
9	0	ASV_146	Actinobacteria	Actinobacteria	Bifidobacteriales	Bifidobacteriaceae	Bifidobacterium
9	0	ASV_156	Actinobacteria	Actinobacteria	Bifidobacteriales	Bifidobacteriaceae	Bifidobacterium
9	0.333494	ASV_296	Actinobacteria	Actinobacteria	Bifidobacteriales	Bifidobacteriaceae	Bifidobacterium
9	0	ASV_314	Actinobacteria	Actinobacteria	Bifidobacteriales	Bifidobacteriaceae	Bifidobacterium
9	0.414823	ASV_66	Actinobacteria	Actinobacteria	Micrococcales	Microbacteriaceae	Leifsonia
9	0.250711	ASV_644	Actinobacteria	Actinobacteria	Mycobacteriales	Corynebacteriaceae	Corynebacterium
9	0.486861	ASV_563	Actinobacteria	Actinobacteria	Mycobacteriales	Lawsonellaceae	Lawsonella
9	0.392736	ASV_418	Actinobacteria	Actinobacteria	Propionibacteriales	Propionibacteriaceae	Cutibacterium
9	0	ASV_284	Actinobacteria	Coriobacteriia	Coriobacteriales	Atopobiaceae	Atopobium
9	0	ASV_609	Actinobacteria	Coriobacteriia	Coriobacteriales	Atopobiaceae	Parolsenella
9	0	ASV_708	Actinobacteria	Coriobacteriia	Coriobacteriales	Atopobiaceae	Parolsenella
9	0.700125	ASV_13	Actinobacteria	Coriobacteriia	Coriobacteriales	Coriobacteriaceae	Collinsella
9	0	ASV_328	Actinobacteria	Coriobacteriia	Coriobacteriales	Coriobacteriaceae	Senegalimassilia
9	0	ASV_412	Actinobacteria	Coriobacteriia	Coriobacteriales	Coriobacteriaceae	Senegalimassilia
9	0.414823	ASV_121	Actinobacteria	Coriobacteriia	Eggerthellales	Eggerthellaceae	Unclassified
9	0.384493	ASV_619	Actinobacteria	Coriobacteriia	Eggerthellales	Eggerthellaceae	Unclassified
9	0.306134	ASV_302	Actinobacteria	Coriobacteriia	Eggerthellales	Eggerthellaceae	Eggerthella
9	0	ASV_460	Actinobacteria	Coriobacteriia	Eggerthellales	Eggerthellaceae	Raoultibacter
9	0	ASV_503	Actinobacteria	Coriobacteriia	Eggerthellales	Eggerthellaceae	Raoultibacter
9	0.727005	ASV_154	Actinobacteria	Coriobacteriia	Eggerthellales	Eggerthellaceae	Slackia
9	0	ASV_408	Bacteroidetes	Unclassified	Unclassified	Unclassified	Unclassified
9	0	ASV_380	Bacteroidetes	Unclassified	Unclassified	Unclassified	Unclassified
9	0	ASV_365	Bacteroidetes	Bacteroidia	Bacteroidales	Unclassified	Unclassified
9	0.155278	ASV_29	Bacteroidetes	Bacteroidia	Bacteroidales	Bacteroidaceae	Unclassified
9	0	ASV_83	Bacteroidetes	Bacteroidia	Bacteroidales	Bacteroidaceae	Unclassified
9	0	ASV_236	Bacteroidetes	Bacteroidia	Bacteroidales	Bacteroidaceae	Unclassified
9	0.195023	ASV_4	Bacteroidetes	Bacteroidia	Bacteroidales	Bacteroidaceae	Bacteroides
9	0.195023	ASV_6	Bacteroidetes	Bacteroidia	Bacteroidales	Bacteroidaceae	Bacteroides
9	0	ASV_17	Bacteroidetes	Bacteroidia	Bacteroidales	Bacteroidaceae	Bacteroides
9	0	ASV_38	Bacteroidetes	Bacteroidia	Bacteroidales	Bacteroidaceae	Bacteroides
9	0	ASV_48	Bacteroidetes	Bacteroidia	Bacteroidales	Bacteroidaceae	Bacteroides
9	0	ASV_90	Bacteroidetes	Bacteroidia	Bacteroidales	Bacteroidaceae	Bacteroides
9	0.0987761	ASV_106	Bacteroidetes	Bacteroidia	Bacteroidales	Bacteroidaceae	Bacteroides
9	0	ASV_100	Bacteroidetes	Bacteroidia	Bacteroidales	Bacteroidaceae	Bacteroides
9	0	ASV_132	Bacteroidetes	Bacteroidia	Bacteroidales	Bacteroidaceae	Bacteroides
9	0	ASV_157	Bacteroidetes	Bacteroidia	Bacteroidales	Bacteroidaceae	Bacteroides
9	0	ASV_173	Bacteroidetes	Bacteroidia	Bacteroidales	Bacteroidaceae	Bacteroides
9	0	ASV_244	Bacteroidetes	Bacteroidia	Bacteroidales	Bacteroidaceae	Bacteroides
9	0	ASV_226	Bacteroidetes	Bacteroidia	Bacteroidales	Bacteroidaceae	Bacteroides
9	0	ASV_250	Bacteroidetes	Bacteroidia	Bacteroidales	Bacteroidaceae	Bacteroides
9	0	ASV_288	Bacteroidetes	Bacteroidia	Bacteroidales	Bacteroidaceae	Bacteroides
9	0	ASV_274	Bacteroidetes	Bacteroidia	Bacteroidales	Bacteroidaceae	Bacteroides
9	0	ASV_335	Bacteroidetes	Bacteroidia	Bacteroidales	Bacteroidaceae	Bacteroides
9	0	ASV_346	Bacteroidetes	Bacteroidia	Bacteroidales	Bacteroidaceae	Bacteroides
9	0	ASV_337	Bacteroidetes	Bacteroidia	Bacteroidales	Bacteroidaceae	Bacteroides
9	0	ASV_479	Bacteroidetes	Bacteroidia	Bacteroidales	Bacteroidaceae	Bacteroides
9	0	ASV_396	Bacteroidetes	Bacteroidia	Bacteroidales	Bacteroidaceae	Bacteroides
9	0	ASV_447	Bacteroidetes	Bacteroidia	Bacteroidales	Bacteroidaceae	Bacteroides
9	0	ASV_419	Bacteroidetes	Bacteroidia	Bacteroidales	Bacteroidaceae	Bacteroides
9	0	ASV_401	Bacteroidetes	Bacteroidia	Bacteroidales	Bacteroidaceae	Bacteroides
9	0	ASV_514	Bacteroidetes	Bacteroidia	Bacteroidales	Bacteroidaceae	Bacteroides
9	0	ASV_492	Bacteroidetes	Bacteroidia	Bacteroidales	Bacteroidaceae	Bacteroides
9	0	ASV_627	Bacteroidetes	Bacteroidia	Bacteroidales	Bacteroidaceae	Bacteroides
9	0	ASV_686	Bacteroidetes	Bacteroidia	Bacteroidales	Bacteroidaceae	Bacteroides
9	0.983467	ASV_41	Bacteroidetes	Bacteroidia	Bacteroidales	Bacteroidaceae	Phocaeicola
9	0	ASV_51	Bacteroidetes	Bacteroidia	Bacteroidales	Bacteroidaceae	Phocaeicola
9	0	ASV_122	Bacteroidetes	Bacteroidia	Bacteroidales	Bacteroidaceae	Phocaeicola
9	0	ASV_138	Bacteroidetes	Bacteroidia	Bacteroidales	Bacteroidaceae	Phocaeicola
9	0	ASV_161	Bacteroidetes	Bacteroidia	Bacteroidales	Bacteroidaceae	Phocaeicola
9	0	ASV_171	Bacteroidetes	Bacteroidia	Bacteroidales	Bacteroidaceae	Phocaeicola
9	0	ASV_357	Bacteroidetes	Bacteroidia	Bacteroidales	Bacteroidaceae	Phocaeicola
9	0	ASV_149	Bacteroidetes	Bacteroidia	Bacteroidales	Barnesiellaceae	Barnesiella
9	0	ASV_249	Bacteroidetes	Bacteroidia	Bacteroidales	Barnesiellaceae	Barnesiella
9	0	ASV_257	Bacteroidetes	Bacteroidia	Bacteroidales	Barnesiellaceae	Barnesiella
9	0	ASV_312	Bacteroidetes	Bacteroidia	Bacteroidales	Barnesiellaceae	Barnesiella
9	0	ASV_611	Bacteroidetes	Bacteroidia	Bacteroidales	Barnesiellaceae	Coprobacter
9	0	ASV_449	Bacteroidetes	Bacteroidia	Bacteroidales	Muribaculaceae	Unclassified
9	0	ASV_591	Bacteroidetes	Bacteroidia	Bacteroidales	Muribaculaceae	Unclassified
9	0	ASV_710	Bacteroidetes	Bacteroidia	Bacteroidales	Muribaculaceae	Unclassified
9	0	ASV_262	Bacteroidetes	Bacteroidia	Bacteroidales	Muribaculaceae	Paramuribaculum
9	0	ASV_299	Bacteroidetes	Bacteroidia	Bacteroidales	Odoribacteraceae	Odoribacter
9	0	ASV_420	Bacteroidetes	Bacteroidia	Bacteroidales	Odoribacteraceae	Odoribacter
9	0	ASV_635	Bacteroidetes	Bacteroidia	Bacteroidales	Odoribacteraceae	Odoribacter
9	0	ASV_633	Bacteroidetes	Bacteroidia	Bacteroidales	Odoribacteraceae	Odoribacter
9	0	ASV_36	Bacteroidetes	Bacteroidia	Bacteroidales	Porphyromonadaceae	Parabacteroides
9	0.0987761	ASV_97	Bacteroidetes	Bacteroidia	Bacteroidales	Porphyromonadaceae	Parabacteroides
9	0.819175	ASV_139	Bacteroidetes	Bacteroidia	Bacteroidales	Porphyromonadaceae	Parabacteroides
9	0	ASV_152	Bacteroidetes	Bacteroidia	Bacteroidales	Porphyromonadaceae	Parabacteroides
9	0	ASV_165	Bacteroidetes	Bacteroidia	Bacteroidales	Porphyromonadaceae	Parabacteroides
9	0	ASV_169	Bacteroidetes	Bacteroidia	Bacteroidales	Porphyromonadaceae	Parabacteroides
9	0.621811	ASV_201	Bacteroidetes	Bacteroidia	Bacteroidales	Porphyromonadaceae	Parabacteroides
9	0	ASV_203	Bacteroidetes	Bacteroidia	Bacteroidales	Porphyromonadaceae	Parabacteroides
9	0.630372	ASV_199	Bacteroidetes	Bacteroidia	Bacteroidales	Porphyromonadaceae	Parabacteroides
9	0	ASV_220	Bacteroidetes	Bacteroidia	Bacteroidales	Porphyromonadaceae	Parabacteroides
9	0.65781	ASV_278	Bacteroidetes	Bacteroidia	Bacteroidales	Porphyromonadaceae	Parabacteroides
9	0	ASV_332	Bacteroidetes	Bacteroidia	Bacteroidales	Porphyromonadaceae	Parabacteroides
9	0	ASV_298	Bacteroidetes	Bacteroidia	Bacteroidales	Porphyromonadaceae	Parabacteroides
9	0	ASV_303	Bacteroidetes	Bacteroidia	Bacteroidales	Porphyromonadaceae	Parabacteroides
9	0	ASV_391	Bacteroidetes	Bacteroidia	Bacteroidales	Porphyromonadaceae	Parabacteroides
9	0.568327	ASV_389	Bacteroidetes	Bacteroidia	Bacteroidales	Porphyromonadaceae	Parabacteroides
9	0	ASV_405	Bacteroidetes	Bacteroidia	Bacteroidales	Porphyromonadaceae	Parabacteroides
9	0	ASV_518	Bacteroidetes	Bacteroidia	Bacteroidales	Porphyromonadaceae	Parabacteroides
9	0	ASV_184	Bacteroidetes	Bacteroidia	Bacteroidales	Porphyromonadaceae	Porphyromonas
9	0	ASV_235	Bacteroidetes	Bacteroidia	Bacteroidales	Porphyromonadaceae	Porphyromonas
9	0	ASV_243	Bacteroidetes	Bacteroidia	Bacteroidales	Porphyromonadaceae	Porphyromonas
9	0	ASV_254	Bacteroidetes	Bacteroidia	Bacteroidales	Porphyromonadaceae	Porphyromonas
9	0	ASV_384	Bacteroidetes	Bacteroidia	Bacteroidales	Porphyromonadaceae	Porphyromonas
9	0	ASV_476	Bacteroidetes	Bacteroidia	Bacteroidales	Porphyromonadaceae	Porphyromonas
9	0	ASV_570	Bacteroidetes	Bacteroidia	Bacteroidales	Porphyromonadaceae	Porphyromonas
9	0	ASV_597	Bacteroidetes	Bacteroidia	Bacteroidales	Porphyromonadaceae	Porphyromonas
9	0	ASV_600	Bacteroidetes	Bacteroidia	Bacteroidales	Porphyromonadaceae	Porphyromonas
9	0	ASV_610	Bacteroidetes	Bacteroidia	Bacteroidales	Porphyromonadaceae	Porphyromonas
9	0	ASV_623	Bacteroidetes	Bacteroidia	Bacteroidales	Porphyromonadaceae	Porphyromonas
9	0	ASV_309	Bacteroidetes	Bacteroidia	Bacteroidales	Prevotellaceae	Unclassified
9	0	ASV_360	Bacteroidetes	Bacteroidia	Bacteroidales	Prevotellaceae	Alloprevotella
9	0	ASV_404	Bacteroidetes	Bacteroidia	Bacteroidales	Prevotellaceae	Alloprevotella
9	0	ASV_227	Bacteroidetes	Bacteroidia	Bacteroidales	Prevotellaceae	Paraprevotella
9	0	ASV_475	Bacteroidetes	Bacteroidia	Bacteroidales	Prevotellaceae	Paraprevotella
9	0	ASV_584	Bacteroidetes	Bacteroidia	Bacteroidales	Prevotellaceae	Paraprevotella
9	0	ASV_629	Bacteroidetes	Bacteroidia	Bacteroidales	Prevotellaceae	Paraprevotella
9	0	ASV_182	Bacteroidetes	Bacteroidia	Bacteroidales	Prevotellaceae	Prevotella
9	0	ASV_280	Bacteroidetes	Bacteroidia	Bacteroidales	Prevotellaceae	Prevotella
9	0	ASV_425	Bacteroidetes	Bacteroidia	Bacteroidales	Prevotellaceae	Prevotella
9	0	ASV_308	Bacteroidetes	Bacteroidia	Bacteroidales	Prevotellaceae	Prevotella
9	0	ASV_336	Bacteroidetes	Bacteroidia	Bacteroidales	Prevotellaceae	Prevotella
9	0	ASV_348	Bacteroidetes	Bacteroidia	Bacteroidales	Prevotellaceae	Prevotella
9	0	ASV_382	Bacteroidetes	Bacteroidia	Bacteroidales	Prevotellaceae	Prevotella
9	0	ASV_354	Bacteroidetes	Bacteroidia	Bacteroidales	Prevotellaceae	Prevotella
9	0	ASV_361	Bacteroidetes	Bacteroidia	Bacteroidales	Prevotellaceae	Prevotella
9	0	ASV_459	Bacteroidetes	Bacteroidia	Bacteroidales	Prevotellaceae	Prevotella
9	0	ASV_403	Bacteroidetes	Bacteroidia	Bacteroidales	Prevotellaceae	Prevotella
9	0	ASV_453	Bacteroidetes	Bacteroidia	Bacteroidales	Prevotellaceae	Prevotella
9	0	ASV_483	Bacteroidetes	Bacteroidia	Bacteroidales	Prevotellaceae	Prevotella
9	0	ASV_501	Bacteroidetes	Bacteroidia	Bacteroidales	Prevotellaceae	Prevotella
9	0	ASV_466	Bacteroidetes	Bacteroidia	Bacteroidales	Prevotellaceae	Prevotella
9	0	ASV_491	Bacteroidetes	Bacteroidia	Bacteroidales	Prevotellaceae	Prevotella
9	0	ASV_621	Bacteroidetes	Bacteroidia	Bacteroidales	Prevotellaceae	Prevotella
9	0	ASV_567	Bacteroidetes	Bacteroidia	Bacteroidales	Prevotellaceae	Prevotella
9	0	ASV_452	Bacteroidetes	Bacteroidia	Bacteroidales	Prevotellaceae	Prevotellamassilia
9	0	ASV_69	Bacteroidetes	Bacteroidia	Bacteroidales	Rikenellaceae	Alistipes
9	0	ASV_276	Bacteroidetes	Bacteroidia	Bacteroidales	Rikenellaceae	Alistipes
9	0	ASV_398	Bacteroidetes	Bacteroidia	Bacteroidales	Rikenellaceae	Alistipes
9	0	ASV_318	Bacteroidetes	Bacteroidia	Bacteroidales	Rikenellaceae	Alistipes
9	0	ASV_355	Bacteroidetes	Bacteroidia	Bacteroidales	Rikenellaceae	Alistipes
9	0	ASV_448	Bacteroidetes	Bacteroidia	Bacteroidales	Rikenellaceae	Alistipes
9	0	ASV_414	Bacteroidetes	Bacteroidia	Bacteroidales	Rikenellaceae	Alistipes
9	0	ASV_509	Bacteroidetes	Bacteroidia	Bacteroidales	Rikenellaceae	Alistipes
9	0.384493	ASV_151	Bacteroidetes	Chitinophagia	Chitinophagales	Chitinophagaceae	Unclassified
9	0	ASV_719	Bacteroidetes	Flavobacteriia	Flavobacteriales	Weeksellaceae	Chryseobacterium
9	0	ASV_364	Campilobacterota	Campylobacteria	Campylobacterales	Arcobacteraceae	Aliarcobacter
9	0.630372	ASV_21	Campilobacterota	Campylobacteria	Campylobacterales	Campylobacteraceae	Campylobacter
9	0	ASV_505	Campilobacterota	Campylobacteria	Campylobacterales	Campylobacteraceae	Campylobacter
9	0.474327	ASV_594	Campilobacterota	Campylobacteria	Campylobacterales	Campylobacteraceae	Campylobacter
9	0.0987761	ASV_85	Firmicutes	Unclassified	Unclassified	Unclassified	Unclassified
9	0	ASV_119	Firmicutes	Unclassified	Unclassified	Unclassified	Unclassified
9	0	ASV_350	Firmicutes	Unclassified	Unclassified	Unclassified	Unclassified
9	0.155278	ASV_386	Firmicutes	Unclassified	Unclassified	Unclassified	Unclassified
9	0	ASV_634	Firmicutes	Unclassified	Unclassified	Unclassified	Unclassified
9	0	ASV_333	Firmicutes	Unclassified	Unclassified	Unclassified	Unclassified
9	0	ASV_399	Firmicutes	Unclassified	Unclassified	Unclassified	Unclassified
9	0	ASV_370	Firmicutes	Unclassified	Unclassified	Unclassified	Unclassified
9	0	ASV_592	Firmicutes	Unclassified	Unclassified	Unclassified	Unclassified
9	0	ASV_532	Firmicutes	Unclassified	Unclassified	Unclassified	Unclassified
9	0	ASV_581	Firmicutes	Unclassified	Unclassified	Unclassified	Unclassified
9	0	ASV_16	Firmicutes	Bacilli	Bacillales	Bacillales incertae sedis XI	Gemella
9	0.22571	ASV_387	Firmicutes	Bacilli	Bacillales	Bacillales incertae sedis XI	Gemella
9	0	ASV_657	Firmicutes	Bacilli	Bacillales	Bacillales incertae sedis XI	Gemella
9	0.306134	ASV_680	Firmicutes	Bacilli	Bacillales	Staphylococcaceae	Staphylococcus
9	0	ASV_539	Firmicutes	Bacilli	Lactobacillales	Carnobacteriaceae	Granulicatella
9	0	ASV_569	Firmicutes	Bacilli	Lactobacillales	Carnobacteriaceae	Granulicatella
9	0.22571	ASV_153	Firmicutes	Bacilli	Lactobacillales	Enterococcaceae	Enterococcus
9	0.333494	ASV_402	Firmicutes	Bacilli	Lactobacillales	Lactobacillaceae	Lacticaseibacillus
9	0.320504	ASV_669	Firmicutes	Bacilli	Lactobacillales	Lactobacillaceae	Lacticaseibacillus
9	0	ASV_506	Firmicutes	Bacilli	Lactobacillales	Lactobacillaceae	Lactiplantibacillus
9	0	ASV_86	Firmicutes	Bacilli	Lactobacillales	Lactobacillaceae	Lactobacillus
9	0.469877	ASV_305	Firmicutes	Bacilli	Lactobacillales	Lactobacillaceae	Lactobacillus
9	0.195023	ASV_504	Firmicutes	Bacilli	Lactobacillales	Lactobacillaceae	Lactobacillus
9	0	ASV_558	Firmicutes	Bacilli	Lactobacillales	Lactobacillaceae	Leuconostoc
9	0	ASV_103	Firmicutes	Bacilli	Lactobacillales	Lactobacillaceae	Limosilactobacillus
9	0	ASV_248	Firmicutes	Bacilli	Lactobacillales	Lactobacillaceae	Limosilactobacillus
9	0.320504	ASV_352	Firmicutes	Bacilli	Lactobacillales	Streptococcaceae	Lactococcus
9	0.0987761	ASV_5	Firmicutes	Bacilli	Lactobacillales	Streptococcaceae	Streptococcus
9	0.478635	ASV_15	Firmicutes	Bacilli	Lactobacillales	Streptococcaceae	Streptococcus
9	0	ASV_52	Firmicutes	Bacilli	Lactobacillales	Streptococcaceae	Streptococcus
9	0.250711	ASV_78	Firmicutes	Bacilli	Lactobacillales	Streptococcaceae	Streptococcus
9	0.155278	ASV_104	Firmicutes	Bacilli	Lactobacillales	Streptococcaceae	Streptococcus
9	0.306134	ASV_135	Firmicutes	Bacilli	Lactobacillales	Streptococcaceae	Streptococcus
9	0	ASV_141	Firmicutes	Bacilli	Lactobacillales	Streptococcaceae	Streptococcus
9	0	ASV_232	Firmicutes	Bacilli	Lactobacillales	Streptococcaceae	Streptococcus
9	0	ASV_473	Firmicutes	Bacilli	Lactobacillales	Streptococcaceae	Streptococcus
9	0.57884	ASV_331	Firmicutes	Bacilli	Lactobacillales	Streptococcaceae	Streptococcus
9	0	ASV_375	Firmicutes	Bacilli	Lactobacillales	Streptococcaceae	Streptococcus
9	0.195023	ASV_472	Firmicutes	Bacilli	Lactobacillales	Streptococcaceae	Streptococcus
9	0	ASV_578	Firmicutes	Bacilli	Lactobacillales	Streptococcaceae	Streptococcus
9	0	ASV_655	Firmicutes	Bacilli	Lactobacillales	Streptococcaceae	Streptococcus
9	0	ASV_674	Firmicutes	Bacilli	Lactobacillales	Streptococcaceae	Streptococcus
9	0	ASV_496	Firmicutes	Clostridia	Unclassified	Unclassified	Unclassified
9	0	ASV_551	Firmicutes	Clostridia	Unclassified	Unclassified	Unclassified
9	0	ASV_528	Firmicutes	Clostridia	Unclassified	Unclassified	Unclassified
9	0.57884	ASV_59	Firmicutes	Clostridia	Clostridiales	Unclassified	Unclassified
9	0.677722	ASV_102	Firmicutes	Clostridia	Clostridiales	Unclassified	Unclassified
9	0	ASV_115	Firmicutes	Clostridia	Clostridiales	Unclassified	Unclassified
9	0	ASV_120	Firmicutes	Clostridia	Clostridiales	Unclassified	Unclassified
9	0	ASV_145	Firmicutes	Clostridia	Clostridiales	Unclassified	Unclassified
9	0	ASV_198	Firmicutes	Clostridia	Clostridiales	Unclassified	Unclassified
9	0.433807	ASV_196	Firmicutes	Clostridia	Clostridiales	Unclassified	Unclassified
9	0	ASV_217	Firmicutes	Clostridia	Clostridiales	Unclassified	Unclassified
9	0	ASV_218	Firmicutes	Clostridia	Clostridiales	Unclassified	Unclassified
9	0	ASV_233	Firmicutes	Clostridia	Clostridiales	Unclassified	Unclassified
9	0	ASV_266	Firmicutes	Clostridia	Clostridiales	Unclassified	Unclassified
9	0	ASV_315	Firmicutes	Clostridia	Clostridiales	Unclassified	Unclassified
9	0	ASV_307	Firmicutes	Clostridia	Clostridiales	Unclassified	Unclassified
9	0	ASV_345	Firmicutes	Clostridia	Clostridiales	Unclassified	Unclassified
9	0	ASV_427	Firmicutes	Clostridia	Clostridiales	Unclassified	Unclassified
9	0	ASV_406	Firmicutes	Clostridia	Clostridiales	Unclassified	Unclassified
9	0	ASV_410	Firmicutes	Clostridia	Clostridiales	Unclassified	Unclassified
9	0	ASV_377	Firmicutes	Clostridia	Clostridiales	Unclassified	Unclassified
9	0	ASV_531	Firmicutes	Clostridia	Clostridiales	Unclassified	Unclassified
9	0	ASV_481	Firmicutes	Clostridia	Clostridiales	Unclassified	Unclassified
9	0	ASV_519	Firmicutes	Clostridia	Clostridiales	Unclassified	Unclassified
9	0.433807	ASV_632	Firmicutes	Clostridia	Clostridiales	Unclassified	Unclassified
9	0	ASV_574	Firmicutes	Clostridia	Clostridiales	Unclassified	Unclassified
9	0	ASV_534	Firmicutes	Clostridia	Clostridiales	Unclassified	Unclassified
9	0	ASV_549	Firmicutes	Clostridia	Clostridiales	Unclassified	Unclassified
9	0.22571	ASV_546	Firmicutes	Clostridia	Clostridiales	Unclassified	Unclassified
9	0	ASV_550	Firmicutes	Clostridia	Clostridiales	Unclassified	Unclassified
9	0	ASV_709	Firmicutes	Clostridia	Clostridiales	Unclassified	Unclassified
9	0	ASV_486	Firmicutes	Clostridia	Clostridiales	Unclassified	Unclassified
9	0	ASV_517	Firmicutes	Clostridia	Clostridiales	Unclassified	Unclassified
9	0	ASV_631	Firmicutes	Clostridia	Clostridiales	Unclassified	Unclassified
9	0	ASV_580	Firmicutes	Clostridia	Clostridiales	Unclassified	Unclassified
9	0	ASV_588	Firmicutes	Clostridia	Clostridiales	Unclassified	Unclassified
9	0	ASV_587	Firmicutes	Clostridia	Clostridiales	Unclassified	Unclassified
9	0	ASV_684	Firmicutes	Clostridia	Clostridiales	Unclassified	Unclassified
9	0	ASV_612	Firmicutes	Clostridia	Clostridiales	Unclassified	Unclassified
9	0	ASV_677	Firmicutes	Clostridia	Clostridiales	Unclassified	Unclassified
9	0	ASV_624	Firmicutes	Clostridia	Clostridiales	Unclassified	Unclassified
9	0.250711	ASV_690	Firmicutes	Clostridia	Clostridiales	Unclassified	Unclassified
9	0	ASV_683	Firmicutes	Clostridia	Clostridiales	Unclassified	Unclassified
9	0	ASV_696	Firmicutes	Clostridia	Clostridiales	Unclassified	Unclassified
9	0	ASV_33	Firmicutes	Clostridia	Clostridiales	Clostridiaceae	Clostridium sensu stricto
9	0	ASV_129	Firmicutes	Clostridia	Clostridiales	Clostridiaceae	Clostridium sensu stricto
9	0	ASV_252	Firmicutes	Clostridia	Clostridiales	Clostridiaceae	Clostridium sensu stricto
9	0	ASV_351	Firmicutes	Clostridia	Clostridiales	Clostridiaceae	Clostridium sensu stricto
9	0.433807	ASV_369	Firmicutes	Clostridia	Clostridiales	Clostridiaceae	Clostridium sensu stricto
9	0	ASV_286	Firmicutes	Clostridia	Clostridiales	Clostridiaceae	Clostridium sensu stricto
9	0	ASV_374	Firmicutes	Clostridia	Clostridiales	Clostridiaceae	Clostridium sensu stricto
9	0	ASV_482	Firmicutes	Clostridia	Clostridiales	Clostridiaceae	Clostridium sensu stricto
9	0	ASV_656	Firmicutes	Clostridia	Clostridiales	Clostridiaceae	Clostridium sensu stricto
9	0.320504	ASV_541	Firmicutes	Clostridia	Clostridiales	Clostridiales	XIII
9	0.0987761	ASV_455	Firmicutes	Clostridia	Clostridiales	Clostridiales	XIII
9	0	ASV_697	Firmicutes	Clostridia	Clostridiales	Clostridiales	XIII
9	0	ASV_368	Firmicutes	Clostridia	Clostridiales	Clostridiales incertae sedis XIII	Mogibacterium
9	0	ASV_392	Firmicutes	Clostridia	Clostridiales	Clostridiales incertae sedis XIII	Mogibacterium
9	0	ASV_555	Firmicutes	Clostridia	Clostridiales	Clostridiales incertae sedis XIII	Mogibacterium
9	0	ASV_238	Firmicutes	Clostridia	Clostridiales	Eubacteriaceae	Eubacterium
9	0	ASV_270	Firmicutes	Clostridia	Clostridiales	Eubacteriaceae	Eubacterium
9	0	ASV_461	Firmicutes	Clostridia	Clostridiales	Eubacteriaceae	Eubacterium
9	0	ASV_502	Firmicutes	Clostridia	Clostridiales	Eubacteriaceae	Eubacterium
9	0	ASV_654	Firmicutes	Clostridia	Clostridiales	Eubacteriaceae	Eubacterium
9	0.65781	ASV_23	Firmicutes	Clostridia	Clostridiales	Lachnospiraceae	Unclassified
9	0.908681	ASV_58	Firmicutes	Clostridia	Clostridiales	Lachnospiraceae	Unclassified
9	0.0987761	ASV_77	Firmicutes	Clostridia	Clostridiales	Lachnospiraceae	Unclassified
9	0.195023	ASV_82	Firmicutes	Clostridia	Clostridiales	Lachnospiraceae	Unclassified
9	0	ASV_112	Firmicutes	Clostridia	Clostridiales	Lachnospiraceae	Unclassified
9	0.356244	ASV_170	Firmicutes	Clostridia	Clostridiales	Lachnospiraceae	Unclassified
9	0.643536	ASV_189	Firmicutes	Clostridia	Clostridiales	Lachnospiraceae	Unclassified
9	0.465276	ASV_177	Firmicutes	Clostridia	Clostridiales	Lachnospiraceae	Unclassified
9	0	ASV_175	Firmicutes	Clostridia	Clostridiales	Lachnospiraceae	Unclassified
9	0.743558	ASV_185	Firmicutes	Clostridia	Clostridiales	Lachnospiraceae	Unclassified
9	0.0987761	ASV_209	Firmicutes	Clostridia	Clostridiales	Lachnospiraceae	Unclassified
9	0.521832	ASV_205	Firmicutes	Clostridia	Clostridiales	Lachnospiraceae	Unclassified
9	0.155278	ASV_193	Firmicutes	Clostridia	Clostridiales	Lachnospiraceae	Unclassified
9	0.646022	ASV_228	Firmicutes	Clostridia	Clostridiales	Lachnospiraceae	Unclassified
9	0	ASV_200	Firmicutes	Clostridia	Clostridiales	Lachnospiraceae	Unclassified
9	0	ASV_230	Firmicutes	Clostridia	Clostridiales	Lachnospiraceae	Unclassified
9	0	ASV_225	Firmicutes	Clostridia	Clostridiales	Lachnospiraceae	Unclassified
9	0.57884	ASV_234	Firmicutes	Clostridia	Clostridiales	Lachnospiraceae	Unclassified
9	0.574732	ASV_256	Firmicutes	Clostridia	Clostridiales	Lachnospiraceae	Unclassified
9	0.320504	ASV_300	Firmicutes	Clostridia	Clostridiales	Lachnospiraceae	Unclassified
9	0	ASV_241	Firmicutes	Clostridia	Clostridiales	Lachnospiraceae	Unclassified
9	0.677722	ASV_251	Firmicutes	Clostridia	Clostridiales	Lachnospiraceae	Unclassified
9	0.407853	ASV_488	Firmicutes	Clostridia	Clostridiales	Lachnospiraceae	Unclassified
9	0.631747	ASV_304	Firmicutes	Clostridia	Clostridiales	Lachnospiraceae	Unclassified
9	0.392736	ASV_338	Firmicutes	Clostridia	Clostridiales	Lachnospiraceae	Unclassified
9	0.384493	ASV_340	Firmicutes	Clostridia	Clostridiales	Lachnospiraceae	Unclassified
9	0.494615	ASV_456	Firmicutes	Clostridia	Clostridiales	Lachnospiraceae	Unclassified
9	0	ASV_342	Firmicutes	Clostridia	Clostridiales	Lachnospiraceae	Unclassified
9	0	ASV_379	Firmicutes	Clostridia	Clostridiales	Lachnospiraceae	Unclassified
9	0	ASV_508	Firmicutes	Clostridia	Clostridiales	Lachnospiraceae	Unclassified
9	0.572631	ASV_344	Firmicutes	Clostridia	Clostridiales	Lachnospiraceae	Unclassified
9	0	ASV_372	Firmicutes	Clostridia	Clostridiales	Lachnospiraceae	Unclassified
9	0.407853	ASV_388	Firmicutes	Clostridia	Clostridiales	Lachnospiraceae	Unclassified
9	0	ASV_325	Firmicutes	Clostridia	Clostridiales	Lachnospiraceae	Unclassified
9	0.570496	ASV_428	Firmicutes	Clostridia	Clostridiales	Lachnospiraceae	Unclassified
9	0	ASV_441	Firmicutes	Clostridia	Clostridiales	Lachnospiraceae	Unclassified
9	0.541851	ASV_463	Firmicutes	Clostridia	Clostridiales	Lachnospiraceae	Unclassified
9	0.155278	ASV_457	Firmicutes	Clostridia	Clostridiales	Lachnospiraceae	Unclassified
9	0	ASV_407	Firmicutes	Clostridia	Clostridiales	Lachnospiraceae	Unclassified
9	0	ASV_678	Firmicutes	Clostridia	Clostridiales	Lachnospiraceae	Unclassified
9	0.414823	ASV_536	Firmicutes	Clostridia	Clostridiales	Lachnospiraceae	Unclassified
9	0.155278	ASV_622	Firmicutes	Clostridia	Clostridiales	Lachnospiraceae	Unclassified
9	0	ASV_653	Firmicutes	Clostridia	Clostridiales	Lachnospiraceae	Unclassified
9	0.306134	ASV_490	Firmicutes	Clostridia	Clostridiales	Lachnospiraceae	Unclassified
9	0.320504	ASV_615	Firmicutes	Clostridia	Clostridiales	Lachnospiraceae	Unclassified
9	0.400505	ASV_566	Firmicutes	Clostridia	Clostridiales	Lachnospiraceae	Unclassified
9	0.42777	ASV_595	Firmicutes	Clostridia	Clostridiales	Lachnospiraceae	Unclassified
9	0	ASV_521	Firmicutes	Clostridia	Clostridiales	Lachnospiraceae	Unclassified
9	0	ASV_589	Firmicutes	Clostridia	Clostridiales	Lachnospiraceae	Unclassified
9	0	ASV_676	Firmicutes	Clostridia	Clostridiales	Lachnospiraceae	Unclassified
9	0	ASV_554	Firmicutes	Clostridia	Clostridiales	Lachnospiraceae	Unclassified
9	0.465276	ASV_614	Firmicutes	Clostridia	Clostridiales	Lachnospiraceae	Unclassified
9	0	ASV_560	Firmicutes	Clostridia	Clostridiales	Lachnospiraceae	Unclassified
9	0.290056	ASV_562	Firmicutes	Clostridia	Clostridiales	Lachnospiraceae	Unclassified
9	0	ASV_685	Firmicutes	Clostridia	Clostridiales	Lachnospiraceae	Unclassified
9	0	ASV_604	Firmicutes	Clostridia	Clostridiales	Lachnospiraceae	Unclassified
9	0	ASV_650	Firmicutes	Clostridia	Clostridiales	Lachnospiraceae	Unclassified
9	0	ASV_660	Firmicutes	Clostridia	Clostridiales	Lachnospiraceae	Unclassified
9	0	ASV_687	Firmicutes	Clostridia	Clostridiales	Lachnospiraceae	Unclassified
9	0	ASV_626	Firmicutes	Clostridia	Clostridiales	Lachnospiraceae	Unclassified
9	0	ASV_716	Firmicutes	Clostridia	Clostridiales	Lachnospiraceae	Unclassified
9	0.433807	ASV_673	Firmicutes	Clostridia	Clostridiales	Lachnospiraceae	Unclassified
9	0	ASV_679	Firmicutes	Clostridia	Clostridiales	Lachnospiraceae	Unclassified
9	0.400505	ASV_695	Firmicutes	Clostridia	Clostridiales	Lachnospiraceae	Unclassified
9	0	ASV_688	Firmicutes	Clostridia	Clostridiales	Lachnospiraceae	Unclassified
9	0	ASV_718	Firmicutes	Clostridia	Clostridiales	Lachnospiraceae	Unclassified
9	1.16244	ASV_7	Firmicutes	Clostridia	Clostridiales	Lachnospiraceae	Agathobacter
9	0.880878	ASV_54	Firmicutes	Clostridia	Clostridiales	Lachnospiraceae	Anaerobutyricum
9	0	ASV_57	Firmicutes	Clostridia	Clostridiales	Lachnospiraceae	Anaerobutyricum
9	0	ASV_75	Firmicutes	Clostridia	Clostridiales	Lachnospiraceae	Anaerobutyricum
9	0	ASV_131	Firmicutes	Clostridia	Clostridiales	Lachnospiraceae	Anaerobutyricum
9	0.71198	ASV_186	Firmicutes	Clostridia	Clostridiales	Lachnospiraceae	Anaerobutyricum
9	0.714973	ASV_214	Firmicutes	Clostridia	Clostridiales	Lachnospiraceae	Anaerobutyricum
9	0	ASV_247	Firmicutes	Clostridia	Clostridiales	Lachnospiraceae	Anaerobutyricum
9	0.720769	ASV_20	Firmicutes	Clostridia	Clostridiales	Lachnospiraceae	Anaerostipes
9	0.0987761	ASV_98	Firmicutes	Clostridia	Clostridiales	Lachnospiraceae	Anaerostipes
9	0	ASV_158	Firmicutes	Clostridia	Clostridiales	Lachnospiraceae	Anaerostipes
9	0.694217	ASV_229	Firmicutes	Clostridia	Clostridiales	Lachnospiraceae	Anaerotignum
9	0	ASV_316	Firmicutes	Clostridia	Clostridiales	Lachnospiraceae	Anaerotignum
9	0.536427	ASV_499	Firmicutes	Clostridia	Clostridiales	Lachnospiraceae	Anaerotignum
9	0	ASV_665	Firmicutes	Clostridia	Clostridiales	Lachnospiraceae	Anaerotignum
9	0.920375	ASV_14	Firmicutes	Clostridia	Clostridiales	Lachnospiraceae	Blautia
9	0.97506	ASV_30	Firmicutes	Clostridia	Clostridiales	Lachnospiraceae	Blautia
9	0.897621	ASV_34	Firmicutes	Clostridia	Clostridiales	Lachnospiraceae	Blautia
9	0.630372	ASV_53	Firmicutes	Clostridia	Clostridiales	Lachnospiraceae	Blautia
9	0.864248	ASV_81	Firmicutes	Clostridia	Clostridiales	Lachnospiraceae	Blautia
9	0.505472	ASV_91	Firmicutes	Clostridia	Clostridiales	Lachnospiraceae	Blautia
9	0	ASV_116	Firmicutes	Clostridia	Clostridiales	Lachnospiraceae	Blautia
9	0.627578	ASV_202	Firmicutes	Clostridia	Clostridiales	Lachnospiraceae	Blautia
9	0.155278	ASV_437	Firmicutes	Clostridia	Clostridiales	Lachnospiraceae	Blautia
9	0	ASV_535	Firmicutes	Clostridia	Clostridiales	Lachnospiraceae	Blautia
9	0.155278	ASV_564	Firmicutes	Clostridia	Clostridiales	Lachnospiraceae	Blautia
9	0	ASV_601	Firmicutes	Clostridia	Clostridiales	Lachnospiraceae	Blautia
9	0	ASV_663	Firmicutes	Clostridia	Clostridiales	Lachnospiraceae	Blautia
9	0	ASV_245	Firmicutes	Clostridia	Clostridiales	Lachnospiraceae	Butyrivibrio
9	0	ASV_579	Firmicutes	Clostridia	Clostridiales	Lachnospiraceae	Cellulosilyticum
9	0	ASV_487	Firmicutes	Clostridia	Clostridiales	Lachnospiraceae	Cellulosilyticum
9	0	ASV_689	Firmicutes	Clostridia	Clostridiales	Lachnospiraceae	Cellulosilyticum
9	0.469877	ASV_397	Firmicutes	Clostridia	Clostridiales	Lachnospiraceae	Clostridium
9	0.445129	ASV_37	Firmicutes	Clostridia	Clostridiales	Lachnospiraceae	Coprococcus
9	0.635792	ASV_96	Firmicutes	Clostridia	Clostridiales	Lachnospiraceae	Coprococcus
9	0	ASV_265	Firmicutes	Clostridia	Clostridiales	Lachnospiraceae	Coprococcus
9	0	ASV_497	Firmicutes	Clostridia	Clostridiales	Lachnospiraceae	Coprococcus
9	0	ASV_544	Firmicutes	Clostridia	Clostridiales	Lachnospiraceae	Coprococcus
9	0	ASV_126	Firmicutes	Clostridia	Clostridiales	Lachnospiraceae	Dorea
9	0	ASV_659	Firmicutes	Clostridia	Clostridiales	Lachnospiraceae	Eisenbergiella
9	0.306134	ASV_39	Firmicutes	Clostridia	Clostridiales	Lachnospiraceae	Enterocloster
9	0.345346	ASV_643	Firmicutes	Clostridia	Clostridiales	Lachnospiraceae	Enterocloster
9	0	ASV_620	Firmicutes	Clostridia	Clostridiales	Lachnospiraceae	Faecalimonas
9	0	ASV_409	Firmicutes	Clostridia	Clostridiales	Lachnospiraceae	Frisingicoccus
9	0.572631	ASV_429	Firmicutes	Clostridia	Clostridiales	Lachnospiraceae	Frisingicoccus
9	0	ASV_698	Firmicutes	Clostridia	Clostridiales	Lachnospiraceae	Frisingicoccus
9	0.760967	ASV_62	Firmicutes	Clostridia	Clostridiales	Lachnospiraceae	Fusicatenibacter
9	0	ASV_468	Firmicutes	Clostridia	Clostridiales	Lachnospiraceae	Howardella
9	0	ASV_500	Firmicutes	Clostridia	Clostridiales	Lachnospiraceae	Hungatella
9	0.52786	ASV_109	Firmicutes	Clostridia	Clostridiales	Lachnospiraceae	Lachnospira
9	0	ASV_191	Firmicutes	Clostridia	Clostridiales	Lachnospiraceae	Lachnospira
9	0.57884	ASV_359	Firmicutes	Clostridia	Clostridiales	Lachnospiraceae	Lachnospira
9	0.195023	ASV_43	Firmicutes	Clostridia	Clostridiales	Lachnospiraceae	Lachnospiracea incertae sedis
9	0	ASV_174	Firmicutes	Clostridia	Clostridiales	Lachnospiraceae	Lachnospiracea incertae sedis
9	0	ASV_283	Firmicutes	Clostridia	Clostridiales	Lachnospiraceae	Lachnospiracea incertae sedis
9	0.574732	ASV_367	Firmicutes	Clostridia	Clostridiales	Lachnospiraceae	Lachnospiracea incertae sedis
9	0	ASV_529	Firmicutes	Clostridia	Clostridiales	Lachnospiraceae	Lachnospiracea incertae sedis
9	0.501949	ASV_70	Firmicutes	Clostridia	Clostridiales	Lachnospiraceae	Mediterraneibacter
9	0.333494	ASV_95	Firmicutes	Clostridia	Clostridiales	Lachnospiraceae	Mediterraneibacter
9	0	ASV_285	Firmicutes	Clostridia	Clostridiales	Lachnospiraceae	Mediterraneibacter
9	0	ASV_542	Firmicutes	Clostridia	Clostridiales	Lachnospiraceae	Mediterraneibacter
9	0	ASV_573	Firmicutes	Clostridia	Clostridiales	Lachnospiraceae	Moryella
9	0.727005	ASV_65	Firmicutes	Clostridia	Clostridiales	Lachnospiraceae	Roseburia
9	0.195023	ASV_111	Firmicutes	Clostridia	Clostridiales	Lachnospiraceae	Roseburia
9	0.661155	ASV_163	Firmicutes	Clostridia	Clostridiales	Lachnospiraceae	Roseburia
9	0.450454	ASV_172	Firmicutes	Clostridia	Clostridiales	Lachnospiraceae	Roseburia
9	0.0987761	ASV_366	Firmicutes	Clostridia	Clostridiales	Lachnospiraceae	Roseburia
9	0	ASV_339	Firmicutes	Clostridia	Clostridiales	Lachnospiraceae	Roseburia
9	0.539166	ASV_411	Firmicutes	Clostridia	Clostridiales	Lachnospiraceae	Roseburia
9	0.508906	ASV_513	Firmicutes	Clostridia	Clostridiales	Lachnospiraceae	Roseburia
9	0.478635	ASV_72	Firmicutes	Clostridia	Clostridiales	Lachnospiraceae	Ruminococcus2
9	0.711221	ASV_167	Firmicutes	Clostridia	Clostridiales	Lachnospiraceae	Ruminococcus2
9	0	ASV_533	Firmicutes	Clostridia	Clostridiales	Lachnospiraceae	Sellimonas
9	0.439587	ASV_3	Firmicutes	Clostridia	Clostridiales	Peptococcaceae	Peptococcus
9	0.22571	ASV_9	Firmicutes	Clostridia	Clostridiales	Peptococcaceae	Peptococcus
9	0	ASV_400	Firmicutes	Clostridia	Clostridiales	Peptococcaceae	Peptococcus
9	0.384493	ASV_2	Firmicutes	Clostridia	Clostridiales	Peptoniphilaceae	Anaerococcus
9	0.384493	ASV_123	Firmicutes	Clostridia	Clostridiales	Peptoniphilaceae	Anaerococcus
9	0	ASV_219	Firmicutes	Clostridia	Clostridiales	Peptoniphilaceae	Anaerococcus
9	0.155278	ASV_464	Firmicutes	Clostridia	Clostridiales	Peptoniphilaceae	Anaerococcus
9	0.155278	ASV_617	Firmicutes	Clostridia	Clostridiales	Peptoniphilaceae	Ezakiella
9	0.52488	ASV_320	Firmicutes	Clostridia	Clostridiales	Peptoniphilaceae	Finegoldia
9	0.290056	ASV_575	Firmicutes	Clostridia	Clostridiales	Peptoniphilaceae	Murdochiella
9	0	ASV_60	Firmicutes	Clostridia	Clostridiales	Peptoniphilaceae	Parvimonas
9	0	ASV_444	Firmicutes	Clostridia	Clostridiales	Peptoniphilaceae	Parvimonas
9	0.250711	ASV_140	Firmicutes	Clostridia	Clostridiales	Peptoniphilaceae	Peptoniphilus
9	0.155278	ASV_211	Firmicutes	Clostridia	Clostridiales	Peptoniphilaceae	Peptoniphilus
9	0.320504	ASV_215	Firmicutes	Clostridia	Clostridiales	Peptoniphilaceae	Peptoniphilus
9	0.530776	ASV_210	Firmicutes	Clostridia	Clostridiales	Peptoniphilaceae	Peptoniphilus
9	0.400505	ASV_27	Firmicutes	Clostridia	Clostridiales	Peptostreptococcaceae	Unclassified
9	0	ASV_128	Firmicutes	Clostridia	Clostridiales	Peptostreptococcaceae	Unclassified
9	0.155278	ASV_114	Firmicutes	Clostridia	Clostridiales	Peptostreptococcaceae	Peptostreptococcus
9	0.320504	ASV_18	Firmicutes	Clostridia	Clostridiales	Peptostreptococcaceae	Romboutsia
9	0	ASV_159	Firmicutes	Clostridia	Clostridiales	Peptostreptococcaceae	Romboutsia
9	0	ASV_625	Firmicutes	Clostridia	Clostridiales	Peptostreptococcaceae	Terrisporobacter
9	0	ASV_639	Firmicutes	Clostridia	Clostridiales	Peptostreptococcaceae	Terrisporobacter
9	0	ASV_46	Firmicutes	Clostridia	Clostridiales	Ruminococcaceae	Unclassified
9	0	ASV_110	Firmicutes	Clostridia	Clostridiales	Ruminococcaceae	Unclassified
9	0.781013	ASV_107	Firmicutes	Clostridia	Clostridiales	Ruminococcaceae	Unclassified
9	0.544484	ASV_118	Firmicutes	Clostridia	Clostridiales	Ruminococcaceae	Unclassified
9	0	ASV_125	Firmicutes	Clostridia	Clostridiales	Ruminococcaceae	Unclassified
9	0.155278	ASV_133	Firmicutes	Clostridia	Clostridiales	Ruminococcaceae	Unclassified
9	0.345346	ASV_136	Firmicutes	Clostridia	Clostridiales	Ruminococcaceae	Unclassified
9	0	ASV_168	Firmicutes	Clostridia	Clostridiales	Ruminococcaceae	Unclassified
9	0	ASV_164	Firmicutes	Clostridia	Clostridiales	Ruminococcaceae	Unclassified
9	0	ASV_197	Firmicutes	Clostridia	Clostridiales	Ruminococcaceae	Unclassified
9	0	ASV_190	Firmicutes	Clostridia	Clostridiales	Ruminococcaceae	Unclassified
9	0	ASV_212	Firmicutes	Clostridia	Clostridiales	Ruminococcaceae	Unclassified
9	0	ASV_213	Firmicutes	Clostridia	Clostridiales	Ruminococcaceae	Unclassified
9	0	ASV_240	Firmicutes	Clostridia	Clostridiales	Ruminococcaceae	Unclassified
9	0.541851	ASV_277	Firmicutes	Clostridia	Clostridiales	Ruminococcaceae	Unclassified
9	0.400505	ASV_253	Firmicutes	Clostridia	Clostridiales	Ruminococcaceae	Unclassified
9	0	ASV_264	Firmicutes	Clostridia	Clostridiales	Ruminococcaceae	Unclassified
9	0	ASV_327	Firmicutes	Clostridia	Clostridiales	Ruminococcaceae	Unclassified
9	0	ASV_317	Firmicutes	Clostridia	Clostridiales	Ruminococcaceae	Unclassified
9	0.22571	ASV_438	Firmicutes	Clostridia	Clostridiales	Ruminococcaceae	Unclassified
9	0	ASV_319	Firmicutes	Clostridia	Clostridiales	Ruminococcaceae	Unclassified
9	0.195023	ASV_329	Firmicutes	Clostridia	Clostridiales	Ruminococcaceae	Unclassified
9	0	ASV_446	Firmicutes	Clostridia	Clostridiales	Ruminococcaceae	Unclassified
9	0	ASV_426	Firmicutes	Clostridia	Clostridiales	Ruminococcaceae	Unclassified
9	0	ASV_553	Firmicutes	Clostridia	Clostridiales	Ruminococcaceae	Unclassified
9	0	ASV_431	Firmicutes	Clostridia	Clostridiales	Ruminococcaceae	Unclassified
9	0.530776	ASV_525	Firmicutes	Clostridia	Clostridiales	Ruminococcaceae	Unclassified
9	0.271808	ASV_647	Firmicutes	Clostridia	Clostridiales	Ruminococcaceae	Unclassified
9	0	ASV_664	Firmicutes	Clostridia	Clostridiales	Ruminococcaceae	Unclassified
9	0	ASV_602	Firmicutes	Clostridia	Clostridiales	Ruminococcaceae	Unclassified
9	0	ASV_590	Firmicutes	Clostridia	Clostridiales	Ruminococcaceae	Unclassified
9	0	ASV_552	Firmicutes	Clostridia	Clostridiales	Ruminococcaceae	Unclassified
9	0	ASV_605	Firmicutes	Clostridia	Clostridiales	Ruminococcaceae	Unclassified
9	0	ASV_651	Firmicutes	Clostridia	Clostridiales	Ruminococcaceae	Unclassified
9	0	ASV_675	Firmicutes	Clostridia	Clostridiales	Ruminococcaceae	Unclassified
9	0	ASV_711	Firmicutes	Clostridia	Clostridiales	Ruminococcaceae	Unclassified
9	0	ASV_630	Firmicutes	Clostridia	Clostridiales	Ruminococcaceae	Unclassified
9	0.345346	ASV_693	Firmicutes	Clostridia	Clostridiales	Ruminococcaceae	Unclassified
9	0.445129	ASV_616	Firmicutes	Clostridia	Clostridiales	Ruminococcaceae	Unclassified
9	0	ASV_714	Firmicutes	Clostridia	Clostridiales	Ruminococcaceae	Unclassified
9	0.42777	ASV_613	Firmicutes	Clostridia	Clostridiales	Ruminococcaceae	Unclassified
9	0	ASV_638	Firmicutes	Clostridia	Clostridiales	Ruminococcaceae	Unclassified
9	0	ASV_691	Firmicutes	Clostridia	Clostridiales	Ruminococcaceae	Unclassified
9	0.498332	ASV_187	Firmicutes	Clostridia	Clostridiales	Ruminococcaceae	Agathobaculum
9	0	ASV_347	Firmicutes	Clostridia	Clostridiales	Ruminococcaceae	Agathobaculum
9	0.544484	ASV_451	Firmicutes	Clostridia	Clostridiales	Ruminococcaceae	Agathobaculum
9	0	ASV_510	Firmicutes	Clostridia	Clostridiales	Ruminococcaceae	Agathobaculum
9	0.320504	ASV_700	Firmicutes	Clostridia	Clostridiales	Ruminococcaceae	Butyricicoccus
9	0	ASV_124	Firmicutes	Clostridia	Clostridiales	Ruminococcaceae	Clostridium
9	0	ASV_326	Firmicutes	Clostridia	Clostridiales	Ruminococcaceae	Clostridium
9	0	ASV_373	Firmicutes	Clostridia	Clostridiales	Ruminococcaceae	Clostridium
9	0	ASV_637	Firmicutes	Clostridia	Clostridiales	Ruminococcaceae	Clostridium
9	0.460514	ASV_246	Firmicutes	Clostridia	Clostridiales	Ruminococcaceae	Colidextribacter
9	0	ASV_548	Firmicutes	Clostridia	Clostridiales	Ruminococcaceae	Colidextribacter
9	0	ASV_717	Firmicutes	Clostridia	Clostridiales	Ruminococcaceae	Colidextribacter
9	0.915751	ASV_11	Firmicutes	Clostridia	Clostridiales	Ruminococcaceae	Faecalibacterium
9	0.979958	ASV_12	Firmicutes	Clostridia	Clostridiales	Ruminococcaceae	Faecalibacterium
9	0.81105	ASV_47	Firmicutes	Clostridia	Clostridiales	Ruminococcaceae	Faecalibacterium
9	0.683446	ASV_79	Firmicutes	Clostridia	Clostridiales	Ruminococcaceae	Faecalibacterium
9	0.195023	ASV_84	Firmicutes	Clostridia	Clostridiales	Ruminococcaceae	Faecalibacterium
9	0.0987761	ASV_208	Firmicutes	Clostridia	Clostridiales	Ruminococcaceae	Faecalibacterium
9	0.547066	ASV_268	Firmicutes	Clostridia	Clostridiales	Ruminococcaceae	Faecalibacterium
9	0	ASV_322	Firmicutes	Clostridia	Clostridiales	Ruminococcaceae	Faecalibacterium
9	0	ASV_662	Firmicutes	Clostridia	Clostridiales	Ruminococcaceae	Faecalibacterium
9	0	ASV_471	Firmicutes	Clostridia	Clostridiales	Ruminococcaceae	Fastidiosipila
9	0.356244	ASV_507	Firmicutes	Clostridia	Clostridiales	Ruminococcaceae	Flavonifractor
9	0.597693	ASV_301	Firmicutes	Clostridia	Clostridiales	Ruminococcaceae	Flintibacter
9	0.469877	ASV_596	Firmicutes	Clostridia	Clostridiales	Ruminococcaceae	Flintibacter
9	0.250711	ASV_636	Firmicutes	Clostridia	Clostridiales	Ruminococcaceae	Flintibacter
9	0.967251	ASV_25	Firmicutes	Clostridia	Clostridiales	Ruminococcaceae	Gemmiger
9	0.539166	ASV_40	Firmicutes	Clostridia	Clostridiales	Ruminococcaceae	Gemmiger
9	0.850824	ASV_108	Firmicutes	Clostridia	Clostridiales	Ruminococcaceae	Gemmiger
9	0	ASV_155	Firmicutes	Clostridia	Clostridiales	Ruminococcaceae	Gemmiger
9	0	ASV_282	Firmicutes	Clostridia	Clostridiales	Ruminococcaceae	Gemmiger
9	0	ASV_383	Firmicutes	Clostridia	Clostridiales	Ruminococcaceae	Gemmiger
9	0	ASV_137	Firmicutes	Clostridia	Clostridiales	Ruminococcaceae	Negativibacillus
9	0	ASV_180	Firmicutes	Clostridia	Clostridiales	Ruminococcaceae	Negativibacillus
9	0.568327	ASV_434	Firmicutes	Clostridia	Clostridiales	Ruminococcaceae	Negativibacillus
9	0.515524	ASV_74	Firmicutes	Clostridia	Clostridiales	Ruminococcaceae	Neglecta
9	0	ASV_702	Firmicutes	Clostridia	Clostridiales	Ruminococcaceae	Neglecta
9	0.544484	ASV_430	Firmicutes	Clostridia	Clostridiales	Ruminococcaceae	Paludicola
9	0	ASV_8	Firmicutes	Clostridia	Clostridiales	Ruminococcaceae	Ruminococcus
9	0	ASV_28	Firmicutes	Clostridia	Clostridiales	Ruminococcaceae	Ruminococcus
9	1.01292	ASV_32	Firmicutes	Clostridia	Clostridiales	Ruminococcaceae	Ruminococcus
9	0	ASV_42	Firmicutes	Clostridia	Clostridiales	Ruminococcaceae	Ruminococcus
9	0.893329	ASV_56	Firmicutes	Clostridia	Clostridiales	Ruminococcaceae	Ruminococcus
9	0	ASV_88	Firmicutes	Clostridia	Clostridiales	Ruminococcaceae	Ruminococcus
9	0	ASV_267	Firmicutes	Clostridia	Clostridiales	Ruminococcaceae	Ruminococcus
9	0	ASV_292	Firmicutes	Clostridia	Clostridiales	Ruminococcaceae	Ruminococcus
9	0	ASV_324	Firmicutes	Clostridia	Clostridiales	Ruminococcaceae	Ruminococcus
9	0.592308	ASV_416	Firmicutes	Clostridia	Clostridiales	Ruminococcaceae	Ruminococcus
9	0	ASV_469	Firmicutes	Clostridia	Clostridiales	Ruminococcaceae	Ruminococcus
9	0	ASV_583	Firmicutes	Clostridia	Clostridiales	Ruminococcaceae	Ruminococcus
9	0	ASV_608	Firmicutes	Clostridia	Clostridiales	Ruminococcaceae	Ruminococcus
9	0	ASV_279	Firmicutes	Clostridia	Clostridiales	Ruminococcaceae	Ruthenibacterium
9	0	ASV_188	Firmicutes	Erysipelotrichia	Erysipelotrichales	Erysipelatoclostridiaceae	Erysipelatoclostridium
9	0	ASV_423	Firmicutes	Erysipelotrichia	Erysipelotrichales	Erysipelatoclostridiaceae	Erysipelatoclostridium
9	0	ASV_194	Firmicutes	Erysipelotrichia	Erysipelotrichales	Erysipelotrichaceae	Unclassified
9	0	ASV_287	Firmicutes	Erysipelotrichia	Erysipelotrichales	Erysipelotrichaceae	Unclassified
9	0	ASV_394	Firmicutes	Erysipelotrichia	Erysipelotrichales	Erysipelotrichaceae	Unclassified
9	0	ASV_443	Firmicutes	Erysipelotrichia	Erysipelotrichales	Erysipelotrichaceae	Unclassified
9	0	ASV_511	Firmicutes	Erysipelotrichia	Erysipelotrichales	Erysipelotrichaceae	Unclassified
9	0.320504	ASV_577	Firmicutes	Erysipelotrichia	Erysipelotrichales	Erysipelotrichaceae	Unclassified
9	0	ASV_557	Firmicutes	Erysipelotrichia	Erysipelotrichales	Erysipelotrichaceae	Unclassified
9	0	ASV_559	Firmicutes	Erysipelotrichia	Erysipelotrichales	Erysipelotrichaceae	Unclassified
9	0	ASV_273	Firmicutes	Erysipelotrichia	Erysipelotrichales	Erysipelotrichaceae	Absicoccus
9	0	ASV_272	Firmicutes	Erysipelotrichia	Erysipelotrichales	Erysipelotrichaceae	Catenibacterium
9	0	ASV_495	Firmicutes	Erysipelotrichia	Erysipelotrichales	Erysipelotrichaceae	Catenibacterium
9	0	ASV_568	Firmicutes	Erysipelotrichia	Erysipelotrichales	Erysipelotrichaceae	Catenibacterium
9	0	ASV_467	Firmicutes	Erysipelotrichia	Erysipelotrichales	Erysipelotrichaceae	Eggerthia
9	0.791503	ASV_80	Firmicutes	Erysipelotrichia	Erysipelotrichales	Erysipelotrichaceae	Faecalibacillus
9	0.602873	ASV_192	Firmicutes	Erysipelotrichia	Erysipelotrichales	Erysipelotrichaceae	Faecalibacillus
9	0.672759	ASV_260	Firmicutes	Erysipelotrichia	Erysipelotrichales	Erysipelotrichaceae	Faecalibacillus
9	0.544484	ASV_269	Firmicutes	Erysipelotrichia	Erysipelotrichales	Erysipelotrichaceae	Faecalibacillus
9	0.544484	ASV_445	Firmicutes	Erysipelotrichia	Erysipelotrichales	Erysipelotrichaceae	Faecalibacillus
9	0.375715	ASV_489	Firmicutes	Erysipelotrichia	Erysipelotrichales	Erysipelotrichaceae	Faecalibacillus
9	0	ASV_19	Firmicutes	Erysipelotrichia	Erysipelotrichales	Erysipelotrichaceae	Holdemanella
9	0	ASV_61	Firmicutes	Erysipelotrichia	Erysipelotrichales	Erysipelotrichaceae	Holdemanella
9	0	ASV_93	Firmicutes	Erysipelotrichia	Erysipelotrichales	Erysipelotrichaceae	Holdemanella
9	0.0987761	ASV_105	Firmicutes	Erysipelotrichia	Erysipelotrichales	Erysipelotrichaceae	Holdemanella
9	0	ASV_144	Firmicutes	Erysipelotrichia	Erysipelotrichales	Erysipelotrichaceae	Holdemanella
9	0	ASV_349	Firmicutes	Erysipelotrichia	Erysipelotrichales	Erysipelotrichaceae	Holdemanella
9	0	ASV_179	Firmicutes	Erysipelotrichia	Erysipelotrichales	Erysipelotrichaceae	Solobacterium
9	0	ASV_143	Firmicutes	Erysipelotrichia	Erysipelotrichales	Erysipelotrichaceae	Turicibacter
9	0	ASV_311	Firmicutes	Erysipelotrichia	Erysipelotrichales	Erysipelotrichaceae	Turicibacter
9	0	ASV_206	Firmicutes	Negativicutes	Acidaminococcales	Acidaminococcaceae	Phascolarctobacterium
9	0.333494	ASV_672	Firmicutes	Negativicutes	Acidaminococcales	Acidaminococcaceae	Phascolarctobacterium
9	0.486861	ASV_538	Firmicutes	Negativicutes	Acidaminococcales	Acidaminococcaceae	Phascolarctobacterium
9	0	ASV_666	Firmicutes	Negativicutes	Acidaminococcales	Acidaminococcaceae	Phascolarctobacterium
9	0	ASV_26	Firmicutes	Negativicutes	Veillonellales	Veillonellaceae	Dialister
9	0	ASV_222	Firmicutes	Negativicutes	Veillonellales	Veillonellaceae	Dialister
9	0	ASV_313	Firmicutes	Negativicutes	Veillonellales	Veillonellaceae	Dialister
9	0	ASV_520	Firmicutes	Negativicutes	Veillonellales	Veillonellaceae	Dialister
9	0	ASV_713	Firmicutes	Negativicutes	Veillonellales	Veillonellaceae	Dialister
9	0	ASV_371	Firmicutes	Negativicutes	Veillonellales	Veillonellaceae	Negativicoccus
9	0.0987761	ASV_239	Firmicutes	Negativicutes	Veillonellales	Veillonellaceae	Veillonella
9	0	ASV_293	Firmicutes	Negativicutes	Veillonellales	Veillonellaceae	Veillonella
9	0	ASV_321	Firmicutes	Negativicutes	Veillonellales	Veillonellaceae	Veillonella
9	0	ASV_422	Firmicutes	Negativicutes	Veillonellales	Veillonellaceae	Veillonella
9	0	ASV_439	Firmicutes	Negativicutes	Veillonellales	Veillonellaceae	Veillonella
9	0	ASV_474	Firmicutes	Negativicutes	Veillonellales	Veillonellaceae	Veillonella
9	0	ASV_436	Firmicutes	Negativicutes	Veillonellales	Veillonellaceae	Veillonella
9	0	ASV_148	Fusobacteria	Fusobacteriia	Fusobacteriales	Fusobacteriaceae	Fusobacterium
9	0	ASV_183	Fusobacteria	Fusobacteriia	Fusobacteriales	Fusobacteriaceae	Fusobacterium
9	0.455577	ASV_275	Fusobacteria	Fusobacteriia	Fusobacteriales	Fusobacteriaceae	Fusobacterium
9	0	ASV_289	Fusobacteria	Fusobacteriia	Fusobacteriales	Fusobacteriaceae	Fusobacterium
9	0	ASV_421	Fusobacteria	Fusobacteriia	Fusobacteriales	Fusobacteriaceae	Fusobacterium
9	0	ASV_582	Fusobacteria	Fusobacteriia	Fusobacteriales	Fusobacteriaceae	Fusobacterium
9	0	ASV_661	Fusobacteria	Fusobacteriia	Fusobacteriales	Fusobacteriaceae	Fusobacterium
9	0.407853	ASV_593	Fusobacteria	Fusobacteriia	Fusobacteriales	Fusobacteriaceae	Fusobacterium
9	0	ASV_658	Fusobacteria	Fusobacteriia	Fusobacteriales	Fusobacteriaceae	Fusobacterium
9	0	ASV_68	Fusobacteria	Fusobacteriia	Fusobacteriales	Fusobacteriaceae	Fusobacterium
9	0	ASV_223	Proteobacteria	Alphaproteobacteria	Unclassified	Unclassified	Unclassified
9	0	ASV_258	Proteobacteria	Alphaproteobacteria	Unclassified	Unclassified	Unclassified
9	0	ASV_378	Proteobacteria	Alphaproteobacteria	Unclassified	Unclassified	Unclassified
9	0	ASV_432	Proteobacteria	Alphaproteobacteria	Unclassified	Unclassified	Unclassified
9	0	ASV_526	Proteobacteria	Alphaproteobacteria	Unclassified	Unclassified	Unclassified
9	0	ASV_640	Proteobacteria	Alphaproteobacteria	Unclassified	Unclassified	Unclassified
9	0	ASV_424	Proteobacteria	Alphaproteobacteria	Rhizobiales	Bradyrhizobiaceae	Unclassified
9	0.271808	ASV_433	Proteobacteria	Alphaproteobacteria	Rhizobiales	Bradyrhizobiaceae	Bradyrhizobium
9	0.57884	ASV_49	Proteobacteria	Alphaproteobacteria	Rhizobiales	Methylobacteriaceae	Methylobacterium
9	0.366329	ASV_291	Proteobacteria	Alphaproteobacteria	Rhizobiales	Methylobacteriaceae	Methylobacterium
9	0	ASV_706	Proteobacteria	Alphaproteobacteria	Rhizobiales	Methylobacteriaceae	Methylobacterium
9	0.22571	ASV_537	Proteobacteria	Alphaproteobacteria	Rhizobiales	Phyllobacteriaceae	Phyllobacterium
9	0.250711	ASV_585	Proteobacteria	Alphaproteobacteria	Rhodobacterales	Rhodobacteraceae	Paracoccus
9	0	ASV_652	Proteobacteria	Alphaproteobacteria	Rhodobacterales	Rhodobacteraceae	Paracoccus
9	0.478635	ASV_89	Proteobacteria	Alphaproteobacteria	Sphingomonadales	Sphingomonadaceae	Sphingomonas
9	0.306134	ASV_261	Proteobacteria	Alphaproteobacteria	Sphingomonadales	Sphingomonadaceae	Sphingomonas
9	0.631747	ASV_353	Proteobacteria	Betaproteobacteria	Burkholderiales	Unclassified	Unclassified
9	0.512255	ASV_195	Proteobacteria	Betaproteobacteria	Burkholderiales	Burkholderiaceae	Burkholderia
9	0.0987761	ASV_576	Proteobacteria	Betaproteobacteria	Burkholderiales	Burkholderiaceae	Cupriavidus
9	0.155278	ASV_645	Proteobacteria	Betaproteobacteria	Burkholderiales	Comamonadaceae	Aquabacterium
9	0	ASV_113	Proteobacteria	Betaproteobacteria	Burkholderiales	Comamonadaceae	Comamonas
9	0.576802	ASV_44	Proteobacteria	Betaproteobacteria	Burkholderiales	Comamonadaceae	Delftia
9	0.356244	ASV_297	Proteobacteria	Betaproteobacteria	Burkholderiales	Oxalobacteraceae	Undibacterium
9	0	ASV_484	Proteobacteria	Betaproteobacteria	Burkholderiales	Sutterellaceae	Unclassified
9	0	ASV_712	Proteobacteria	Betaproteobacteria	Burkholderiales	Sutterellaceae	Duodenibacillus
9	0	ASV_494	Proteobacteria	Betaproteobacteria	Burkholderiales	Sutterellaceae	Duodenibacillus
9	0	ASV_701	Proteobacteria	Betaproteobacteria	Burkholderiales	Sutterellaceae	Parasutterella
9	0	ASV_101	Proteobacteria	Betaproteobacteria	Burkholderiales	Sutterellaceae	Sutterella
9	0	ASV_362	Proteobacteria	Betaproteobacteria	Burkholderiales	Sutterellaceae	Sutterella
9	0	ASV_376	Proteobacteria	Betaproteobacteria	Burkholderiales	Sutterellaceae	Sutterella
9	0	ASV_527	Proteobacteria	Betaproteobacteria	Burkholderiales	Sutterellaceae	Sutterella
9	0	ASV_598	Proteobacteria	Betaproteobacteria	Burkholderiales	Sutterellaceae	Sutterella
9	0	ASV_607	Proteobacteria	Betaproteobacteria	Burkholderiales	Sutterellaceae	Sutterella
9	0	ASV_682	Proteobacteria	Betaproteobacteria	Burkholderiales	Sutterellaceae	Sutterella
9	0.250711	ASV_450	Proteobacteria	Deltaproteobacteria	Desulfovibrionales	Desulfovibrionaceae	Bilophila
9	0.501949	ASV_668	Proteobacteria	Deltaproteobacteria	Desulfovibrionales	Desulfovibrionaceae	Bilophila
9	0	ASV_363	Proteobacteria	Deltaproteobacteria	Desulfovibrionales	Desulfovibrionaceae	Desulfovibrio
9	0	ASV_160	Proteobacteria	Gammaproteobacteria	Aeromonadales	Succinivibrionaceae	Succinivibrio
9	0	ASV_242	Proteobacteria	Gammaproteobacteria	Aeromonadales	Succinivibrionaceae	Succinivibrio
9	0.155278	ASV_67	Proteobacteria	Gammaproteobacteria	Enterobacterales	Enterobacteriaceae	Unclassified
9	0	ASV_207	Proteobacteria	Gammaproteobacteria	Enterobacterales	Enterobacteriaceae	Unclassified
9	0	ASV_216	Proteobacteria	Gammaproteobacteria	Enterobacterales	Enterobacteriaceae	Unclassified
9	0	ASV_341	Proteobacteria	Gammaproteobacteria	Enterobacterales	Enterobacteriaceae	Unclassified
9	0	ASV_480	Proteobacteria	Gammaproteobacteria	Enterobacterales	Enterobacteriaceae	Unclassified
9	0	ASV_181	Proteobacteria	Gammaproteobacteria	Enterobacterales	Enterobacteriaceae	Klebsiella
9	0	ASV_290	Proteobacteria	Gammaproteobacteria	Enterobacterales	Enterobacteriaceae	Klebsiella
9	0	ASV_310	Proteobacteria	Gammaproteobacteria	Enterobacterales	Enterobacteriaceae	Klebsiella
9	0.155278	ASV_1	Proteobacteria	Gammaproteobacteria	Enterobacterales	Enterobacteriaceae	Pseudescherichia
9	0.52488	ASV_50	Proteobacteria	Gammaproteobacteria	Enterobacterales	Yersiniaceae	Unclassified
9	0.433807	ASV_63	Proteobacteria	Gammaproteobacteria	Enterobacterales	Yersiniaceae	Unclassified
9	0.450454	ASV_117	Proteobacteria	Gammaproteobacteria	Enterobacterales	Yersiniaceae	Unclassified
9	0.356244	ASV_134	Proteobacteria	Gammaproteobacteria	Enterobacterales	Yersiniaceae	Unclassified
9	0	ASV_703	Proteobacteria	Gammaproteobacteria	Enterobacterales	Yersiniaceae	Serratia
9	0	ASV_334	Proteobacteria	Gammaproteobacteria	Pasteurellales	Pasteurellaceae	Haemophilus
9	0	ASV_465	Proteobacteria	Gammaproteobacteria	Pasteurellales	Pasteurellaceae	Haemophilus
9	0	ASV_512	Proteobacteria	Gammaproteobacteria	Pasteurellales	Pasteurellaceae	Haemophilus
9	0	ASV_599	Proteobacteria	Gammaproteobacteria	Pasteurellales	Pasteurellaceae	Haemophilus
9	0.0987761	ASV_76	Proteobacteria	Gammaproteobacteria	Pseudomonadales	Moraxellaceae	Acinetobacter
9	0.414823	ASV_99	Proteobacteria	Gammaproteobacteria	Pseudomonadales	Moraxellaceae	Acinetobacter
9	0	ASV_142	Proteobacteria	Gammaproteobacteria	Pseudomonadales	Moraxellaceae	Acinetobacter
9	0.195023	ASV_162	Proteobacteria	Gammaproteobacteria	Pseudomonadales	Moraxellaceae	Acinetobacter
9	0.375715	ASV_176	Proteobacteria	Gammaproteobacteria	Pseudomonadales	Moraxellaceae	Acinetobacter
9	0	ASV_477	Proteobacteria	Gammaproteobacteria	Pseudomonadales	Moraxellaceae	Enhydrobacter
9	0.594127	ASV_64	Proteobacteria	Gammaproteobacteria	Pseudomonadales	Pseudomonadaceae	Unclassified
9	0.290056	ASV_231	Proteobacteria	Gammaproteobacteria	Pseudomonadales	Pseudomonadaceae	Unclassified
9	0.195023	ASV_358	Proteobacteria	Gammaproteobacteria	Pseudomonadales	Pseudomonadaceae	Unclassified
9	0.72288	ASV_10	Proteobacteria	Gammaproteobacteria	Pseudomonadales	Pseudomonadaceae	Pseudomonas
9	0	ASV_294	Proteobacteria	Gammaproteobacteria	Pseudomonadales	Pseudomonadaceae	Pseudomonas
9	0.55453	ASV_45	Proteobacteria	Gammaproteobacteria	Xanthomonadales	Xanthomonadaceae	Stenotrophomonas
9	0	ASV_642	Proteobacteria	Gammaproteobacteria	Xanthomonadales	Xanthomonadaceae	Stenotrophomonas
9	0	ASV_641	Proteobacteria	Gammaproteobacteria	Xanthomonadales	Xanthomonadaceae	Stenotrophomonas
9	0	ASV_485	Synergistetes	Synergistia	Synergistales	Synergistaceae	Cloacibacillus
9	0.873966	ASV_92	Tenericutes	Mollicutes	Unclassified	Unclassified	Unclassified
9	0	ASV_71	Verrucomicrobia	Verrucomicrobiae	Verrucomicrobiales	Akkermansiaceae	Akkermansia
9	0	ASV_224	Verrucomicrobia	Verrucomicrobiae	Verrucomicrobiales	Akkermansiaceae	Akkermansia
10	0.23563	ASV_715	Actinobacteria	Actinobacteria	Actinomycetales	Actinomycetaceae	Actinomyces
10	0	ASV_22	Actinobacteria	Actinobacteria	Actinomycetales	Actinomycetaceae	Mobiluncus
10	0	ASV_237	Actinobacteria	Actinobacteria	Actinomycetales	Actinomycetaceae	Schaalia
10	0.264461	ASV_385	Actinobacteria	Actinobacteria	Actinomycetales	Actinomycetaceae	Schaalia
10	0.278338	ASV_603	Actinobacteria	Actinobacteria	Actinomycetales	Actinomycetaceae	Schaalia
10	0.057638	ASV_323	Actinobacteria	Actinobacteria	Actinomycetales	Actinomycetaceae	Varibaculum
10	0	ASV_31	Actinobacteria	Actinobacteria	Bifidobacteriales	Bifidobacteriaceae	Bifidobacterium
10	0	ASV_127	Actinobacteria	Actinobacteria	Bifidobacteriales	Bifidobacteriaceae	Bifidobacterium
10	0.52955	ASV_146	Actinobacteria	Actinobacteria	Bifidobacteriales	Bifidobacteriaceae	Bifidobacterium
10	0.468479	ASV_156	Actinobacteria	Actinobacteria	Bifidobacteriales	Bifidobacteriaceae	Bifidobacterium
10	0	ASV_296	Actinobacteria	Actinobacteria	Bifidobacteriales	Bifidobacteriaceae	Bifidobacterium
10	0	ASV_314	Actinobacteria	Actinobacteria	Bifidobacteriales	Bifidobacteriaceae	Bifidobacterium
10	0	ASV_66	Actinobacteria	Actinobacteria	Micrococcales	Microbacteriaceae	Leifsonia
10	0	ASV_644	Actinobacteria	Actinobacteria	Mycobacteriales	Corynebacteriaceae	Corynebacterium
10	0	ASV_563	Actinobacteria	Actinobacteria	Mycobacteriales	Lawsonellaceae	Lawsonella
10	0.057638	ASV_418	Actinobacteria	Actinobacteria	Propionibacteriales	Propionibacteriaceae	Cutibacterium
10	0.057638	ASV_284	Actinobacteria	Coriobacteriia	Coriobacteriales	Atopobiaceae	Atopobium
10	0	ASV_609	Actinobacteria	Coriobacteriia	Coriobacteriales	Atopobiaceae	Parolsenella
10	0	ASV_708	Actinobacteria	Coriobacteriia	Coriobacteriales	Atopobiaceae	Parolsenella
10	0.663381	ASV_13	Actinobacteria	Coriobacteriia	Coriobacteriales	Coriobacteriaceae	Collinsella
10	0.0933466	ASV_328	Actinobacteria	Coriobacteriia	Coriobacteriales	Coriobacteriaceae	Senegalimassilia
10	0.360075	ASV_412	Actinobacteria	Coriobacteriia	Coriobacteriales	Coriobacteriaceae	Senegalimassilia
10	0.480121	ASV_121	Actinobacteria	Coriobacteriia	Eggerthellales	Eggerthellaceae	Unclassified
10	0	ASV_619	Actinobacteria	Coriobacteriia	Eggerthellales	Eggerthellaceae	Unclassified
10	0.0933466	ASV_302	Actinobacteria	Coriobacteriia	Eggerthellales	Eggerthellaceae	Eggerthella
10	0.057638	ASV_460	Actinobacteria	Coriobacteriia	Eggerthellales	Eggerthellaceae	Raoultibacter
10	0	ASV_503	Actinobacteria	Coriobacteriia	Eggerthellales	Eggerthellaceae	Raoultibacter
10	0.370477	ASV_154	Actinobacteria	Coriobacteriia	Eggerthellales	Eggerthellaceae	Slackia
10	0.278338	ASV_408	Bacteroidetes	Unclassified	Unclassified	Unclassified	Unclassified
10	0	ASV_380	Bacteroidetes	Unclassified	Unclassified	Unclassified	Unclassified
10	0	ASV_365	Bacteroidetes	Bacteroidia	Bacteroidales	Unclassified	Unclassified
10	0.13967	ASV_29	Bacteroidetes	Bacteroidia	Bacteroidales	Bacteroidaceae	Unclassified
10	0	ASV_83	Bacteroidetes	Bacteroidia	Bacteroidales	Bacteroidaceae	Unclassified
10	0	ASV_236	Bacteroidetes	Bacteroidia	Bacteroidales	Bacteroidaceae	Unclassified
10	0.28255	ASV_4	Bacteroidetes	Bacteroidia	Bacteroidales	Bacteroidaceae	Bacteroides
10	0	ASV_6	Bacteroidetes	Bacteroidia	Bacteroidales	Bacteroidaceae	Bacteroides
10	0	ASV_17	Bacteroidetes	Bacteroidia	Bacteroidales	Bacteroidaceae	Bacteroides
10	0	ASV_38	Bacteroidetes	Bacteroidia	Bacteroidales	Bacteroidaceae	Bacteroides
10	0	ASV_48	Bacteroidetes	Bacteroidia	Bacteroidales	Bacteroidaceae	Bacteroides
10	0.194157	ASV_90	Bacteroidetes	Bacteroidia	Bacteroidales	Bacteroidaceae	Bacteroides
10	0.057638	ASV_106	Bacteroidetes	Bacteroidia	Bacteroidales	Bacteroidaceae	Bacteroides
10	0	ASV_100	Bacteroidetes	Bacteroidia	Bacteroidales	Bacteroidaceae	Bacteroides
10	0	ASV_132	Bacteroidetes	Bacteroidia	Bacteroidales	Bacteroidaceae	Bacteroides
10	0.316811	ASV_157	Bacteroidetes	Bacteroidia	Bacteroidales	Bacteroidaceae	Bacteroides
10	0	ASV_173	Bacteroidetes	Bacteroidia	Bacteroidales	Bacteroidaceae	Bacteroides
10	0.0933466	ASV_244	Bacteroidetes	Bacteroidia	Bacteroidales	Bacteroidaceae	Bacteroides
10	0	ASV_226	Bacteroidetes	Bacteroidia	Bacteroidales	Bacteroidaceae	Bacteroides
10	0	ASV_250	Bacteroidetes	Bacteroidia	Bacteroidales	Bacteroidaceae	Bacteroides
10	0.057638	ASV_288	Bacteroidetes	Bacteroidia	Bacteroidales	Bacteroidaceae	Bacteroides
10	0	ASV_274	Bacteroidetes	Bacteroidia	Bacteroidales	Bacteroidaceae	Bacteroides
10	0	ASV_335	Bacteroidetes	Bacteroidia	Bacteroidales	Bacteroidaceae	Bacteroides
10	0.119286	ASV_346	Bacteroidetes	Bacteroidia	Bacteroidales	Bacteroidaceae	Bacteroides
10	0.316811	ASV_337	Bacteroidetes	Bacteroidia	Bacteroidales	Bacteroidaceae	Bacteroides
10	0	ASV_479	Bacteroidetes	Bacteroidia	Bacteroidales	Bacteroidaceae	Bacteroides
10	0	ASV_396	Bacteroidetes	Bacteroidia	Bacteroidales	Bacteroidaceae	Bacteroides
10	0	ASV_447	Bacteroidetes	Bacteroidia	Bacteroidales	Bacteroidaceae	Bacteroides
10	0.119286	ASV_419	Bacteroidetes	Bacteroidia	Bacteroidales	Bacteroidaceae	Bacteroides
10	0	ASV_401	Bacteroidetes	Bacteroidia	Bacteroidales	Bacteroidaceae	Bacteroides
10	0.33745	ASV_514	Bacteroidetes	Bacteroidia	Bacteroidales	Bacteroidaceae	Bacteroides
10	0.170743	ASV_492	Bacteroidetes	Bacteroidia	Bacteroidales	Bacteroidaceae	Bacteroides
10	0.057638	ASV_627	Bacteroidetes	Bacteroidia	Bacteroidales	Bacteroidaceae	Bacteroides
10	0	ASV_686	Bacteroidetes	Bacteroidia	Bacteroidales	Bacteroidaceae	Bacteroides
10	0.057638	ASV_41	Bacteroidetes	Bacteroidia	Bacteroidales	Bacteroidaceae	Phocaeicola
10	0	ASV_51	Bacteroidetes	Bacteroidia	Bacteroidales	Bacteroidaceae	Phocaeicola
10	0	ASV_122	Bacteroidetes	Bacteroidia	Bacteroidales	Bacteroidaceae	Phocaeicola
10	0	ASV_138	Bacteroidetes	Bacteroidia	Bacteroidales	Bacteroidaceae	Phocaeicola
10	0	ASV_161	Bacteroidetes	Bacteroidia	Bacteroidales	Bacteroidaceae	Phocaeicola
10	0	ASV_171	Bacteroidetes	Bacteroidia	Bacteroidales	Bacteroidaceae	Phocaeicola
10	0	ASV_357	Bacteroidetes	Bacteroidia	Bacteroidales	Bacteroidaceae	Phocaeicola
10	0	ASV_149	Bacteroidetes	Bacteroidia	Bacteroidales	Barnesiellaceae	Barnesiella
10	0	ASV_249	Bacteroidetes	Bacteroidia	Bacteroidales	Barnesiellaceae	Barnesiella
10	0.435762	ASV_257	Bacteroidetes	Bacteroidia	Bacteroidales	Barnesiellaceae	Barnesiella
10	0	ASV_312	Bacteroidetes	Bacteroidia	Bacteroidales	Barnesiellaceae	Barnesiella
10	0	ASV_611	Bacteroidetes	Bacteroidia	Bacteroidales	Barnesiellaceae	Coprobacter
10	0	ASV_449	Bacteroidetes	Bacteroidia	Bacteroidales	Muribaculaceae	Unclassified
10	0	ASV_591	Bacteroidetes	Bacteroidia	Bacteroidales	Muribaculaceae	Unclassified
10	0	ASV_710	Bacteroidetes	Bacteroidia	Bacteroidales	Muribaculaceae	Unclassified
10	0	ASV_262	Bacteroidetes	Bacteroidia	Bacteroidales	Muribaculaceae	Paramuribaculum
10	0.119286	ASV_299	Bacteroidetes	Bacteroidia	Bacteroidales	Odoribacteraceae	Odoribacter
10	0.183165	ASV_420	Bacteroidetes	Bacteroidia	Bacteroidales	Odoribacteraceae	Odoribacter
10	0	ASV_635	Bacteroidetes	Bacteroidia	Bacteroidales	Odoribacteraceae	Odoribacter
10	0	ASV_633	Bacteroidetes	Bacteroidia	Bacteroidales	Odoribacteraceae	Odoribacter
10	0.510686	ASV_36	Bacteroidetes	Bacteroidia	Bacteroidales	Porphyromonadaceae	Parabacteroides
10	0	ASV_97	Bacteroidetes	Bacteroidia	Bacteroidales	Porphyromonadaceae	Parabacteroides
10	0	ASV_139	Bacteroidetes	Bacteroidia	Bacteroidales	Porphyromonadaceae	Parabacteroides
10	0.253947	ASV_152	Bacteroidetes	Bacteroidia	Bacteroidales	Porphyromonadaceae	Parabacteroides
10	0	ASV_165	Bacteroidetes	Bacteroidia	Bacteroidales	Porphyromonadaceae	Parabacteroides
10	0.057638	ASV_169	Bacteroidetes	Bacteroidia	Bacteroidales	Porphyromonadaceae	Parabacteroides
10	0.057638	ASV_201	Bacteroidetes	Bacteroidia	Bacteroidales	Porphyromonadaceae	Parabacteroides
10	0	ASV_203	Bacteroidetes	Bacteroidia	Bacteroidales	Porphyromonadaceae	Parabacteroides
10	0	ASV_199	Bacteroidetes	Bacteroidia	Bacteroidales	Porphyromonadaceae	Parabacteroides
10	0	ASV_220	Bacteroidetes	Bacteroidia	Bacteroidales	Porphyromonadaceae	Parabacteroides
10	0.13967	ASV_278	Bacteroidetes	Bacteroidia	Bacteroidales	Porphyromonadaceae	Parabacteroides
10	0	ASV_332	Bacteroidetes	Bacteroidia	Bacteroidales	Porphyromonadaceae	Parabacteroides
10	0	ASV_298	Bacteroidetes	Bacteroidia	Bacteroidales	Porphyromonadaceae	Parabacteroides
10	0.057638	ASV_303	Bacteroidetes	Bacteroidia	Bacteroidales	Porphyromonadaceae	Parabacteroides
10	0	ASV_391	Bacteroidetes	Bacteroidia	Bacteroidales	Porphyromonadaceae	Parabacteroides
10	0	ASV_389	Bacteroidetes	Bacteroidia	Bacteroidales	Porphyromonadaceae	Parabacteroides
10	0.367134	ASV_405	Bacteroidetes	Bacteroidia	Bacteroidales	Porphyromonadaceae	Parabacteroides
10	0	ASV_518	Bacteroidetes	Bacteroidia	Bacteroidales	Porphyromonadaceae	Parabacteroides
10	0.485203	ASV_184	Bacteroidetes	Bacteroidia	Bacteroidales	Porphyromonadaceae	Porphyromonas
10	0.469067	ASV_235	Bacteroidetes	Bacteroidia	Bacteroidales	Porphyromonadaceae	Porphyromonas
10	0.057638	ASV_243	Bacteroidetes	Bacteroidia	Bacteroidales	Porphyromonadaceae	Porphyromonas
10	0.228651	ASV_254	Bacteroidetes	Bacteroidia	Bacteroidales	Porphyromonadaceae	Porphyromonas
10	0	ASV_384	Bacteroidetes	Bacteroidia	Bacteroidales	Porphyromonadaceae	Porphyromonas
10	0	ASV_476	Bacteroidetes	Bacteroidia	Bacteroidales	Porphyromonadaceae	Porphyromonas
10	0	ASV_570	Bacteroidetes	Bacteroidia	Bacteroidales	Porphyromonadaceae	Porphyromonas
10	0.304538	ASV_597	Bacteroidetes	Bacteroidia	Bacteroidales	Porphyromonadaceae	Porphyromonas
10	0.304538	ASV_600	Bacteroidetes	Bacteroidia	Bacteroidales	Porphyromonadaceae	Porphyromonas
10	0	ASV_610	Bacteroidetes	Bacteroidia	Bacteroidales	Porphyromonadaceae	Porphyromonas
10	0.248223	ASV_623	Bacteroidetes	Bacteroidia	Bacteroidales	Porphyromonadaceae	Porphyromonas
10	0.416519	ASV_309	Bacteroidetes	Bacteroidia	Bacteroidales	Prevotellaceae	Unclassified
10	0.39872	ASV_360	Bacteroidetes	Bacteroidia	Bacteroidales	Prevotellaceae	Alloprevotella
10	0.3937	ASV_404	Bacteroidetes	Bacteroidia	Bacteroidales	Prevotellaceae	Alloprevotella
10	0.290454	ASV_227	Bacteroidetes	Bacteroidia	Bacteroidales	Prevotellaceae	Paraprevotella
10	0.183165	ASV_475	Bacteroidetes	Bacteroidia	Bacteroidales	Prevotellaceae	Paraprevotella
10	0	ASV_584	Bacteroidetes	Bacteroidia	Bacteroidales	Prevotellaceae	Paraprevotella
10	0	ASV_629	Bacteroidetes	Bacteroidia	Bacteroidales	Prevotellaceae	Paraprevotella
10	0.502372	ASV_182	Bacteroidetes	Bacteroidia	Bacteroidales	Prevotellaceae	Prevotella
10	0.434087	ASV_280	Bacteroidetes	Bacteroidia	Bacteroidales	Prevotellaceae	Prevotella
10	0	ASV_425	Bacteroidetes	Bacteroidia	Bacteroidales	Prevotellaceae	Prevotella
10	0.417529	ASV_308	Bacteroidetes	Bacteroidia	Bacteroidales	Prevotellaceae	Prevotella
10	0.409136	ASV_336	Bacteroidetes	Bacteroidia	Bacteroidales	Prevotellaceae	Prevotella
10	0.39872	ASV_348	Bacteroidetes	Bacteroidia	Bacteroidales	Prevotellaceae	Prevotella
10	0.396243	ASV_382	Bacteroidetes	Bacteroidia	Bacteroidales	Prevotellaceae	Prevotella
10	0.389754	ASV_354	Bacteroidetes	Bacteroidia	Bacteroidales	Prevotellaceae	Prevotella
10	0.388401	ASV_361	Bacteroidetes	Bacteroidia	Bacteroidales	Prevotellaceae	Prevotella
10	0.378358	ASV_459	Bacteroidetes	Bacteroidia	Bacteroidales	Prevotellaceae	Prevotella
10	0.370477	ASV_403	Bacteroidetes	Bacteroidia	Bacteroidales	Prevotellaceae	Prevotella
10	0.354416	ASV_453	Bacteroidetes	Bacteroidia	Bacteroidales	Prevotellaceae	Prevotella
10	0.352453	ASV_483	Bacteroidetes	Bacteroidia	Bacteroidales	Prevotellaceae	Prevotella
10	0	ASV_501	Bacteroidetes	Bacteroidia	Bacteroidales	Prevotellaceae	Prevotella
10	0.350448	ASV_466	Bacteroidetes	Bacteroidia	Bacteroidales	Prevotellaceae	Prevotella
10	0.350448	ASV_491	Bacteroidetes	Bacteroidia	Bacteroidales	Prevotellaceae	Prevotella
10	0.330222	ASV_621	Bacteroidetes	Bacteroidia	Bacteroidales	Prevotellaceae	Prevotella
10	0.313887	ASV_567	Bacteroidetes	Bacteroidia	Bacteroidales	Prevotellaceae	Prevotella
10	0.396243	ASV_452	Bacteroidetes	Bacteroidia	Bacteroidales	Prevotellaceae	Prevotellamassilia
10	0.313887	ASV_69	Bacteroidetes	Bacteroidia	Bacteroidales	Rikenellaceae	Alistipes
10	0.0933466	ASV_276	Bacteroidetes	Bacteroidia	Bacteroidales	Rikenellaceae	Alistipes
10	0.269314	ASV_398	Bacteroidetes	Bacteroidia	Bacteroidales	Rikenellaceae	Alistipes
10	0	ASV_318	Bacteroidetes	Bacteroidia	Bacteroidales	Rikenellaceae	Alistipes
10	0	ASV_355	Bacteroidetes	Bacteroidia	Bacteroidales	Rikenellaceae	Alistipes
10	0.0933466	ASV_448	Bacteroidetes	Bacteroidia	Bacteroidales	Rikenellaceae	Alistipes
10	0	ASV_414	Bacteroidetes	Bacteroidia	Bacteroidales	Rikenellaceae	Alistipes
10	0	ASV_509	Bacteroidetes	Bacteroidia	Bacteroidales	Rikenellaceae	Alistipes
10	0.0933466	ASV_151	Bacteroidetes	Chitinophagia	Chitinophagales	Chitinophagaceae	Unclassified
10	0	ASV_719	Bacteroidetes	Flavobacteriia	Flavobacteriales	Weeksellaceae	Chryseobacterium
10	0	ASV_364	Campilobacterota	Campylobacteria	Campylobacterales	Arcobacteraceae	Aliarcobacter
10	0	ASV_21	Campilobacterota	Campylobacteria	Campylobacterales	Campylobacteraceae	Campylobacter
10	0.156463	ASV_505	Campilobacterota	Campylobacteria	Campylobacterales	Campylobacteraceae	Campylobacter
10	0	ASV_594	Campilobacterota	Campylobacteria	Campylobacterales	Campylobacteraceae	Campylobacter
10	0.273932	ASV_85	Firmicutes	Unclassified	Unclassified	Unclassified	Unclassified
10	0.451069	ASV_119	Firmicutes	Unclassified	Unclassified	Unclassified	Unclassified
10	0.057638	ASV_350	Firmicutes	Unclassified	Unclassified	Unclassified	Unclassified
10	0	ASV_386	Firmicutes	Unclassified	Unclassified	Unclassified	Unclassified
10	0.170743	ASV_634	Firmicutes	Unclassified	Unclassified	Unclassified	Unclassified
10	0.389754	ASV_333	Firmicutes	Unclassified	Unclassified	Unclassified	Unclassified
10	0.307757	ASV_399	Firmicutes	Unclassified	Unclassified	Unclassified	Unclassified
10	0	ASV_370	Firmicutes	Unclassified	Unclassified	Unclassified	Unclassified
10	0	ASV_592	Firmicutes	Unclassified	Unclassified	Unclassified	Unclassified
10	0	ASV_532	Firmicutes	Unclassified	Unclassified	Unclassified	Unclassified
10	0.183165	ASV_581	Firmicutes	Unclassified	Unclassified	Unclassified	Unclassified
10	0.456566	ASV_16	Firmicutes	Bacilli	Bacillales	Bacillales incertae sedis XI	Gemella
10	0.367134	ASV_387	Firmicutes	Bacilli	Bacillales	Bacillales incertae sedis XI	Gemella
10	0.170743	ASV_657	Firmicutes	Bacilli	Bacillales	Bacillales incertae sedis XI	Gemella
10	0.057638	ASV_680	Firmicutes	Bacilli	Bacillales	Staphylococcaceae	Staphylococcus
10	0.253947	ASV_539	Firmicutes	Bacilli	Lactobacillales	Carnobacteriaceae	Granulicatella
10	0	ASV_569	Firmicutes	Bacilli	Lactobacillales	Carnobacteriaceae	Granulicatella
10	0.119286	ASV_153	Firmicutes	Bacilli	Lactobacillales	Enterococcaceae	Enterococcus
10	0.36882	ASV_402	Firmicutes	Bacilli	Lactobacillales	Lactobacillaceae	Lacticaseibacillus
10	0.259349	ASV_669	Firmicutes	Bacilli	Lactobacillales	Lactobacillaceae	Lacticaseibacillus
10	0.204015	ASV_506	Firmicutes	Bacilli	Lactobacillales	Lactobacillaceae	Lactiplantibacillus
10	0.602995	ASV_86	Firmicutes	Bacilli	Lactobacillales	Lactobacillaceae	Lactobacillus
10	0	ASV_305	Firmicutes	Bacilli	Lactobacillales	Lactobacillaceae	Lactobacillus
10	0.330222	ASV_504	Firmicutes	Bacilli	Lactobacillales	Lactobacillaceae	Lactobacillus
10	0	ASV_558	Firmicutes	Bacilli	Lactobacillales	Lactobacillaceae	Leuconostoc
10	0.589027	ASV_103	Firmicutes	Bacilli	Lactobacillales	Lactobacillaceae	Limosilactobacillus
10	0.433239	ASV_248	Firmicutes	Bacilli	Lactobacillales	Lactobacillaceae	Limosilactobacillus
10	0	ASV_352	Firmicutes	Bacilli	Lactobacillales	Streptococcaceae	Lactococcus
10	0.119286	ASV_5	Firmicutes	Bacilli	Lactobacillales	Streptococcaceae	Streptococcus
10	0.514039	ASV_15	Firmicutes	Bacilli	Lactobacillales	Streptococcaceae	Streptococcus
10	0.665657	ASV_52	Firmicutes	Bacilli	Lactobacillales	Streptococcaceae	Streptococcus
10	0.618921	ASV_78	Firmicutes	Bacilli	Lactobacillales	Streptococcaceae	Streptococcus
10	0.559956	ASV_104	Firmicutes	Bacilli	Lactobacillales	Streptococcaceae	Streptococcus
10	0.543432	ASV_135	Firmicutes	Bacilli	Lactobacillales	Streptococcaceae	Streptococcus
10	0.552419	ASV_141	Firmicutes	Bacilli	Lactobacillales	Streptococcaceae	Streptococcus
10	0.409136	ASV_232	Firmicutes	Bacilli	Lactobacillales	Streptococcaceae	Streptococcus
10	0.421464	ASV_473	Firmicutes	Bacilli	Lactobacillales	Streptococcaceae	Streptococcus
10	0.204015	ASV_331	Firmicutes	Bacilli	Lactobacillales	Streptococcaceae	Streptococcus
10	0.387029	ASV_375	Firmicutes	Bacilli	Lactobacillales	Streptococcaceae	Streptococcus
10	0.294174	ASV_472	Firmicutes	Bacilli	Lactobacillales	Streptococcaceae	Streptococcus
10	0.33745	ASV_578	Firmicutes	Bacilli	Lactobacillales	Streptococcaceae	Streptococcus
10	0.170743	ASV_655	Firmicutes	Bacilli	Lactobacillales	Streptococcaceae	Streptococcus
10	0.259349	ASV_674	Firmicutes	Bacilli	Lactobacillales	Streptococcaceae	Streptococcus
10	0.057638	ASV_496	Firmicutes	Clostridia	Unclassified	Unclassified	Unclassified
10	0.13967	ASV_551	Firmicutes	Clostridia	Unclassified	Unclassified	Unclassified
10	0.228651	ASV_528	Firmicutes	Clostridia	Unclassified	Unclassified	Unclassified
10	0.23563	ASV_59	Firmicutes	Clostridia	Clostridiales	Unclassified	Unclassified
10	0.466091	ASV_102	Firmicutes	Clostridia	Clostridiales	Unclassified	Unclassified
10	0.057638	ASV_115	Firmicutes	Clostridia	Clostridiales	Unclassified	Unclassified
10	0	ASV_120	Firmicutes	Clostridia	Clostridiales	Unclassified	Unclassified
10	0	ASV_145	Firmicutes	Clostridia	Clostridiales	Unclassified	Unclassified
10	0.348401	ASV_198	Firmicutes	Clostridia	Clostridiales	Unclassified	Unclassified
10	0.13967	ASV_196	Firmicutes	Clostridia	Clostridiales	Unclassified	Unclassified
10	0.405788	ASV_217	Firmicutes	Clostridia	Clostridiales	Unclassified	Unclassified
10	0	ASV_218	Firmicutes	Clostridia	Clostridiales	Unclassified	Unclassified
10	0.290454	ASV_233	Firmicutes	Clostridia	Clostridiales	Unclassified	Unclassified
10	0	ASV_266	Firmicutes	Clostridia	Clostridiales	Unclassified	Unclassified
10	0.416519	ASV_315	Firmicutes	Clostridia	Clostridiales	Unclassified	Unclassified
10	0.264461	ASV_307	Firmicutes	Clostridia	Clostridiales	Unclassified	Unclassified
10	0.242133	ASV_345	Firmicutes	Clostridia	Clostridiales	Unclassified	Unclassified
10	0	ASV_427	Firmicutes	Clostridia	Clostridiales	Unclassified	Unclassified
10	0.378358	ASV_406	Firmicutes	Clostridia	Clostridiales	Unclassified	Unclassified
10	0	ASV_410	Firmicutes	Clostridia	Clostridiales	Unclassified	Unclassified
10	0	ASV_377	Firmicutes	Clostridia	Clostridiales	Unclassified	Unclassified
10	0	ASV_531	Firmicutes	Clostridia	Clostridiales	Unclassified	Unclassified
10	0	ASV_481	Firmicutes	Clostridia	Clostridiales	Unclassified	Unclassified
10	0	ASV_519	Firmicutes	Clostridia	Clostridiales	Unclassified	Unclassified
10	0	ASV_632	Firmicutes	Clostridia	Clostridiales	Unclassified	Unclassified
10	0	ASV_574	Firmicutes	Clostridia	Clostridiales	Unclassified	Unclassified
10	0	ASV_534	Firmicutes	Clostridia	Clostridiales	Unclassified	Unclassified
10	0.13967	ASV_549	Firmicutes	Clostridia	Clostridiales	Unclassified	Unclassified
10	0.170743	ASV_546	Firmicutes	Clostridia	Clostridiales	Unclassified	Unclassified
10	0.319648	ASV_550	Firmicutes	Clostridia	Clostridiales	Unclassified	Unclassified
10	0.057638	ASV_709	Firmicutes	Clostridia	Clostridiales	Unclassified	Unclassified
10	0	ASV_486	Firmicutes	Clostridia	Clostridiales	Unclassified	Unclassified
10	0	ASV_517	Firmicutes	Clostridia	Clostridiales	Unclassified	Unclassified
10	0.170743	ASV_631	Firmicutes	Clostridia	Clostridiales	Unclassified	Unclassified
10	0.204015	ASV_580	Firmicutes	Clostridia	Clostridiales	Unclassified	Unclassified
10	0	ASV_588	Firmicutes	Clostridia	Clostridiales	Unclassified	Unclassified
10	0	ASV_587	Firmicutes	Clostridia	Clostridiales	Unclassified	Unclassified
10	0	ASV_684	Firmicutes	Clostridia	Clostridiales	Unclassified	Unclassified
10	0	ASV_612	Firmicutes	Clostridia	Clostridiales	Unclassified	Unclassified
10	0.286584	ASV_677	Firmicutes	Clostridia	Clostridiales	Unclassified	Unclassified
10	0.278338	ASV_624	Firmicutes	Clostridia	Clostridiales	Unclassified	Unclassified
10	0	ASV_690	Firmicutes	Clostridia	Clostridiales	Unclassified	Unclassified
10	0	ASV_683	Firmicutes	Clostridia	Clostridiales	Unclassified	Unclassified
10	0.23563	ASV_696	Firmicutes	Clostridia	Clostridiales	Unclassified	Unclassified
10	0.549685	ASV_33	Firmicutes	Clostridia	Clostridiales	Clostridiaceae	Clostridium sensu stricto
10	0.551434	ASV_129	Firmicutes	Clostridia	Clostridiales	Clostridiaceae	Clostridium sensu stricto
10	0.170743	ASV_252	Firmicutes	Clostridia	Clostridiales	Clostridiaceae	Clostridium sensu stricto
10	0	ASV_351	Firmicutes	Clostridia	Clostridiales	Clostridiaceae	Clostridium sensu stricto
10	0.253947	ASV_369	Firmicutes	Clostridia	Clostridiales	Clostridiaceae	Clostridium sensu stricto
10	0.264461	ASV_286	Firmicutes	Clostridia	Clostridiales	Clostridiaceae	Clostridium sensu stricto
10	0.057638	ASV_374	Firmicutes	Clostridia	Clostridiales	Clostridiaceae	Clostridium sensu stricto
10	0	ASV_482	Firmicutes	Clostridia	Clostridiales	Clostridiaceae	Clostridium sensu stricto
10	0.194157	ASV_656	Firmicutes	Clostridia	Clostridiales	Clostridiaceae	Clostridium sensu stricto
10	0.204015	ASV_541	Firmicutes	Clostridia	Clostridiales	Clostridiales	XIII
10	0	ASV_455	Firmicutes	Clostridia	Clostridiales	Clostridiales	XIII
10	0.228651	ASV_697	Firmicutes	Clostridia	Clostridiales	Clostridiales	XIII
10	0.392402	ASV_368	Firmicutes	Clostridia	Clostridiales	Clostridiales incertae sedis XIII	Mogibacterium
10	0	ASV_392	Firmicutes	Clostridia	Clostridiales	Clostridiales incertae sedis XIII	Mogibacterium
10	0.391087	ASV_555	Firmicutes	Clostridia	Clostridiales	Clostridiales incertae sedis XIII	Mogibacterium
10	0	ASV_238	Firmicutes	Clostridia	Clostridiales	Eubacteriaceae	Eubacterium
10	0.425244	ASV_270	Firmicutes	Clostridia	Clostridiales	Eubacteriaceae	Eubacterium
10	0	ASV_461	Firmicutes	Clostridia	Clostridiales	Eubacteriaceae	Eubacterium
10	0	ASV_502	Firmicutes	Clostridia	Clostridiales	Eubacteriaceae	Eubacterium
10	0.253947	ASV_654	Firmicutes	Clostridia	Clostridiales	Eubacteriaceae	Eubacterium
10	0.502372	ASV_23	Firmicutes	Clostridia	Clostridiales	Lachnospiraceae	Unclassified
10	0	ASV_58	Firmicutes	Clostridia	Clostridiales	Lachnospiraceae	Unclassified
10	0.574041	ASV_77	Firmicutes	Clostridia	Clostridiales	Lachnospiraceae	Unclassified
10	0.49143	ASV_82	Firmicutes	Clostridia	Clostridiales	Lachnospiraceae	Unclassified
10	0.442182	ASV_112	Firmicutes	Clostridia	Clostridiales	Lachnospiraceae	Unclassified
10	0.521094	ASV_170	Firmicutes	Clostridia	Clostridiales	Lachnospiraceae	Unclassified
10	0.332693	ASV_189	Firmicutes	Clostridia	Clostridiales	Lachnospiraceae	Unclassified
10	0.442955	ASV_177	Firmicutes	Clostridia	Clostridiales	Lachnospiraceae	Unclassified
10	0	ASV_175	Firmicutes	Clostridia	Clostridiales	Lachnospiraceae	Unclassified
10	0	ASV_185	Firmicutes	Clostridia	Clostridiales	Lachnospiraceae	Unclassified
10	0.33745	ASV_209	Firmicutes	Clostridia	Clostridiales	Lachnospiraceae	Unclassified
10	0.273932	ASV_205	Firmicutes	Clostridia	Clostridiales	Lachnospiraceae	Unclassified
10	0.119286	ASV_193	Firmicutes	Clostridia	Clostridiales	Lachnospiraceae	Unclassified
10	0.253947	ASV_228	Firmicutes	Clostridia	Clostridiales	Lachnospiraceae	Unclassified
10	0.325081	ASV_200	Firmicutes	Clostridia	Clostridiales	Lachnospiraceae	Unclassified
10	0	ASV_230	Firmicutes	Clostridia	Clostridiales	Lachnospiraceae	Unclassified
10	0	ASV_225	Firmicutes	Clostridia	Clostridiales	Lachnospiraceae	Unclassified
10	0.183165	ASV_234	Firmicutes	Clostridia	Clostridiales	Lachnospiraceae	Unclassified
10	0	ASV_256	Firmicutes	Clostridia	Clostridiales	Lachnospiraceae	Unclassified
10	0.170743	ASV_300	Firmicutes	Clostridia	Clostridiales	Lachnospiraceae	Unclassified
10	0	ASV_241	Firmicutes	Clostridia	Clostridiales	Lachnospiraceae	Unclassified
10	0	ASV_251	Firmicutes	Clostridia	Clostridiales	Lachnospiraceae	Unclassified
10	0.259349	ASV_488	Firmicutes	Clostridia	Clostridiales	Lachnospiraceae	Unclassified
10	0.228651	ASV_304	Firmicutes	Clostridia	Clostridiales	Lachnospiraceae	Unclassified
10	0.304538	ASV_338	Firmicutes	Clostridia	Clostridiales	Lachnospiraceae	Unclassified
10	0.13967	ASV_340	Firmicutes	Clostridia	Clostridiales	Lachnospiraceae	Unclassified
10	0.0933466	ASV_456	Firmicutes	Clostridia	Clostridiales	Lachnospiraceae	Unclassified
10	0	ASV_342	Firmicutes	Clostridia	Clostridiales	Lachnospiraceae	Unclassified
10	0.13967	ASV_379	Firmicutes	Clostridia	Clostridiales	Lachnospiraceae	Unclassified
10	0	ASV_508	Firmicutes	Clostridia	Clostridiales	Lachnospiraceae	Unclassified
10	0.204015	ASV_344	Firmicutes	Clostridia	Clostridiales	Lachnospiraceae	Unclassified
10	0.0933466	ASV_372	Firmicutes	Clostridia	Clostridiales	Lachnospiraceae	Unclassified
10	0.119286	ASV_388	Firmicutes	Clostridia	Clostridiales	Lachnospiraceae	Unclassified
10	0.156463	ASV_325	Firmicutes	Clostridia	Clostridiales	Lachnospiraceae	Unclassified
10	0	ASV_428	Firmicutes	Clostridia	Clostridiales	Lachnospiraceae	Unclassified
10	0.28255	ASV_441	Firmicutes	Clostridia	Clostridiales	Lachnospiraceae	Unclassified
10	0.0933466	ASV_463	Firmicutes	Clostridia	Clostridiales	Lachnospiraceae	Unclassified
10	0.278338	ASV_457	Firmicutes	Clostridia	Clostridiales	Lachnospiraceae	Unclassified
10	0.156463	ASV_407	Firmicutes	Clostridia	Clostridiales	Lachnospiraceae	Unclassified
10	0.0933466	ASV_678	Firmicutes	Clostridia	Clostridiales	Lachnospiraceae	Unclassified
10	0.057638	ASV_536	Firmicutes	Clostridia	Clostridiales	Lachnospiraceae	Unclassified
10	0.0933466	ASV_622	Firmicutes	Clostridia	Clostridiales	Lachnospiraceae	Unclassified
10	0.307757	ASV_653	Firmicutes	Clostridia	Clostridiales	Lachnospiraceae	Unclassified
10	0.0933466	ASV_490	Firmicutes	Clostridia	Clostridiales	Lachnospiraceae	Unclassified
10	0.183165	ASV_615	Firmicutes	Clostridia	Clostridiales	Lachnospiraceae	Unclassified
10	0	ASV_566	Firmicutes	Clostridia	Clostridiales	Lachnospiraceae	Unclassified
10	0.0933466	ASV_595	Firmicutes	Clostridia	Clostridiales	Lachnospiraceae	Unclassified
10	0.0933466	ASV_521	Firmicutes	Clostridia	Clostridiales	Lachnospiraceae	Unclassified
10	0	ASV_589	Firmicutes	Clostridia	Clostridiales	Lachnospiraceae	Unclassified
10	0.204015	ASV_676	Firmicutes	Clostridia	Clostridiales	Lachnospiraceae	Unclassified
10	0.156463	ASV_554	Firmicutes	Clostridia	Clostridiales	Lachnospiraceae	Unclassified
10	0	ASV_614	Firmicutes	Clostridia	Clostridiales	Lachnospiraceae	Unclassified
10	0	ASV_560	Firmicutes	Clostridia	Clostridiales	Lachnospiraceae	Unclassified
10	0	ASV_562	Firmicutes	Clostridia	Clostridiales	Lachnospiraceae	Unclassified
10	0	ASV_685	Firmicutes	Clostridia	Clostridiales	Lachnospiraceae	Unclassified
10	0.0933466	ASV_604	Firmicutes	Clostridia	Clostridiales	Lachnospiraceae	Unclassified
10	0.0933466	ASV_650	Firmicutes	Clostridia	Clostridiales	Lachnospiraceae	Unclassified
10	0	ASV_660	Firmicutes	Clostridia	Clostridiales	Lachnospiraceae	Unclassified
10	0	ASV_687	Firmicutes	Clostridia	Clostridiales	Lachnospiraceae	Unclassified
10	0.057638	ASV_626	Firmicutes	Clostridia	Clostridiales	Lachnospiraceae	Unclassified
10	0	ASV_716	Firmicutes	Clostridia	Clostridiales	Lachnospiraceae	Unclassified
10	0	ASV_673	Firmicutes	Clostridia	Clostridiales	Lachnospiraceae	Unclassified
10	0	ASV_679	Firmicutes	Clostridia	Clostridiales	Lachnospiraceae	Unclassified
10	0	ASV_695	Firmicutes	Clostridia	Clostridiales	Lachnospiraceae	Unclassified
10	0	ASV_688	Firmicutes	Clostridia	Clostridiales	Lachnospiraceae	Unclassified
10	0	ASV_718	Firmicutes	Clostridia	Clostridiales	Lachnospiraceae	Unclassified
10	0.228651	ASV_7	Firmicutes	Clostridia	Clostridiales	Lachnospiraceae	Agathobacter
10	0.513304	ASV_54	Firmicutes	Clostridia	Clostridiales	Lachnospiraceae	Anaerobutyricum
10	0.54867	ASV_57	Firmicutes	Clostridia	Clostridiales	Lachnospiraceae	Anaerobutyricum
10	0.4592	ASV_75	Firmicutes	Clostridia	Clostridiales	Lachnospiraceae	Anaerobutyricum
10	0	ASV_131	Firmicutes	Clostridia	Clostridiales	Lachnospiraceae	Anaerobutyricum
10	0.0933466	ASV_186	Firmicutes	Clostridia	Clostridiales	Lachnospiraceae	Anaerobutyricum
10	0	ASV_214	Firmicutes	Clostridia	Clostridiales	Lachnospiraceae	Anaerobutyricum
10	0.453168	ASV_247	Firmicutes	Clostridia	Clostridiales	Lachnospiraceae	Anaerobutyricum
10	0.486188	ASV_20	Firmicutes	Clostridia	Clostridiales	Lachnospiraceae	Anaerostipes
10	0	ASV_98	Firmicutes	Clostridia	Clostridiales	Lachnospiraceae	Anaerostipes
10	0	ASV_158	Firmicutes	Clostridia	Clostridiales	Lachnospiraceae	Anaerostipes
10	0	ASV_229	Firmicutes	Clostridia	Clostridiales	Lachnospiraceae	Anaerotignum
10	0.269314	ASV_316	Firmicutes	Clostridia	Clostridiales	Lachnospiraceae	Anaerotignum
10	0	ASV_499	Firmicutes	Clostridia	Clostridiales	Lachnospiraceae	Anaerotignum
10	0	ASV_665	Firmicutes	Clostridia	Clostridiales	Lachnospiraceae	Anaerotignum
10	0.494172	ASV_14	Firmicutes	Clostridia	Clostridiales	Lachnospiraceae	Blautia
10	0.462394	ASV_30	Firmicutes	Clostridia	Clostridiales	Lachnospiraceae	Blautia
10	0.467888	ASV_34	Firmicutes	Clostridia	Clostridiales	Lachnospiraceae	Blautia
10	0.451774	ASV_53	Firmicutes	Clostridia	Clostridiales	Lachnospiraceae	Blautia
10	0	ASV_81	Firmicutes	Clostridia	Clostridiales	Lachnospiraceae	Blautia
10	0.560182	ASV_91	Firmicutes	Clostridia	Clostridiales	Lachnospiraceae	Blautia
10	0.34417	ASV_116	Firmicutes	Clostridia	Clostridiales	Lachnospiraceae	Blautia
10	0	ASV_202	Firmicutes	Clostridia	Clostridiales	Lachnospiraceae	Blautia
10	0.170743	ASV_437	Firmicutes	Clostridia	Clostridiales	Lachnospiraceae	Blautia
10	0	ASV_535	Firmicutes	Clostridia	Clostridiales	Lachnospiraceae	Blautia
10	0.057638	ASV_564	Firmicutes	Clostridia	Clostridiales	Lachnospiraceae	Blautia
10	0.316811	ASV_601	Firmicutes	Clostridia	Clostridiales	Lachnospiraceae	Blautia
10	0	ASV_663	Firmicutes	Clostridia	Clostridiales	Lachnospiraceae	Blautia
10	0	ASV_245	Firmicutes	Clostridia	Clostridiales	Lachnospiraceae	Butyrivibrio
10	0.170743	ASV_579	Firmicutes	Clostridia	Clostridiales	Lachnospiraceae	Cellulosilyticum
10	0	ASV_487	Firmicutes	Clostridia	Clostridiales	Lachnospiraceae	Cellulosilyticum
10	0	ASV_689	Firmicutes	Clostridia	Clostridiales	Lachnospiraceae	Cellulosilyticum
10	0	ASV_397	Firmicutes	Clostridia	Clostridiales	Lachnospiraceae	Clostridium
10	0.673154	ASV_37	Firmicutes	Clostridia	Clostridiales	Lachnospiraceae	Coprococcus
10	0.495958	ASV_96	Firmicutes	Clostridia	Clostridiales	Lachnospiraceae	Coprococcus
10	0	ASV_265	Firmicutes	Clostridia	Clostridiales	Lachnospiraceae	Coprococcus
10	0	ASV_497	Firmicutes	Clostridia	Clostridiales	Lachnospiraceae	Coprococcus
10	0	ASV_544	Firmicutes	Clostridia	Clostridiales	Lachnospiraceae	Coprococcus
10	0.460491	ASV_126	Firmicutes	Clostridia	Clostridiales	Lachnospiraceae	Dorea
10	0.057638	ASV_659	Firmicutes	Clostridia	Clostridiales	Lachnospiraceae	Eisenbergiella
10	0	ASV_39	Firmicutes	Clostridia	Clostridiales	Lachnospiraceae	Enterocloster
10	0.057638	ASV_643	Firmicutes	Clostridia	Clostridiales	Lachnospiraceae	Enterocloster
10	0.212951	ASV_620	Firmicutes	Clostridia	Clostridiales	Lachnospiraceae	Faecalimonas
10	0.13967	ASV_409	Firmicutes	Clostridia	Clostridiales	Lachnospiraceae	Frisingicoccus
10	0	ASV_429	Firmicutes	Clostridia	Clostridiales	Lachnospiraceae	Frisingicoccus
10	0.221123	ASV_698	Firmicutes	Clostridia	Clostridiales	Lachnospiraceae	Frisingicoccus
10	0.409136	ASV_62	Firmicutes	Clostridia	Clostridiales	Lachnospiraceae	Fusicatenibacter
10	0.290454	ASV_468	Firmicutes	Clostridia	Clostridiales	Lachnospiraceae	Howardella
10	0.119286	ASV_500	Firmicutes	Clostridia	Clostridiales	Lachnospiraceae	Hungatella
10	0.515131	ASV_109	Firmicutes	Clostridia	Clostridiales	Lachnospiraceae	Lachnospira
10	0.36367	ASV_191	Firmicutes	Clostridia	Clostridiales	Lachnospiraceae	Lachnospira
10	0	ASV_359	Firmicutes	Clostridia	Clostridiales	Lachnospiraceae	Lachnospira
10	0.416519	ASV_43	Firmicutes	Clostridia	Clostridiales	Lachnospiraceae	Lachnospiracea incertae sedis
10	0	ASV_174	Firmicutes	Clostridia	Clostridiales	Lachnospiraceae	Lachnospiracea incertae sedis
10	0	ASV_283	Firmicutes	Clostridia	Clostridiales	Lachnospiraceae	Lachnospiracea incertae sedis
10	0	ASV_367	Firmicutes	Clostridia	Clostridiales	Lachnospiraceae	Lachnospiracea incertae sedis
10	0.242133	ASV_529	Firmicutes	Clostridia	Clostridiales	Lachnospiraceae	Lachnospiracea incertae sedis
10	0.563513	ASV_70	Firmicutes	Clostridia	Clostridiales	Lachnospiraceae	Mediterraneibacter
10	0.475851	ASV_95	Firmicutes	Clostridia	Clostridiales	Lachnospiraceae	Mediterraneibacter
10	0.431519	ASV_285	Firmicutes	Clostridia	Clostridiales	Lachnospiraceae	Mediterraneibacter
10	0.301206	ASV_542	Firmicutes	Clostridia	Clostridiales	Lachnospiraceae	Mediterraneibacter
10	0	ASV_573	Firmicutes	Clostridia	Clostridiales	Lachnospiraceae	Moryella
10	0.294174	ASV_65	Firmicutes	Clostridia	Clostridiales	Lachnospiraceae	Roseburia
10	0.057638	ASV_111	Firmicutes	Clostridia	Clostridiales	Lachnospiraceae	Roseburia
10	0.119286	ASV_163	Firmicutes	Clostridia	Clostridiales	Lachnospiraceae	Roseburia
10	0.253947	ASV_172	Firmicutes	Clostridia	Clostridiales	Lachnospiraceae	Roseburia
10	0	ASV_366	Firmicutes	Clostridia	Clostridiales	Lachnospiraceae	Roseburia
10	0	ASV_339	Firmicutes	Clostridia	Clostridiales	Lachnospiraceae	Roseburia
10	0	ASV_411	Firmicutes	Clostridia	Clostridiales	Lachnospiraceae	Roseburia
10	0	ASV_513	Firmicutes	Clostridia	Clostridiales	Lachnospiraceae	Roseburia
10	0.228651	ASV_72	Firmicutes	Clostridia	Clostridiales	Lachnospiraceae	Ruminococcus2
10	0.204015	ASV_167	Firmicutes	Clostridia	Clostridiales	Lachnospiraceae	Ruminococcus2
10	0	ASV_533	Firmicutes	Clostridia	Clostridiales	Lachnospiraceae	Sellimonas
10	0.0933466	ASV_3	Firmicutes	Clostridia	Clostridiales	Peptococcaceae	Peptococcus
10	0	ASV_9	Firmicutes	Clostridia	Clostridiales	Peptococcaceae	Peptococcus
10	0	ASV_400	Firmicutes	Clostridia	Clostridiales	Peptococcaceae	Peptococcus
10	0	ASV_2	Firmicutes	Clostridia	Clostridiales	Peptoniphilaceae	Anaerococcus
10	0.156463	ASV_123	Firmicutes	Clostridia	Clostridiales	Peptoniphilaceae	Anaerococcus
10	0	ASV_219	Firmicutes	Clostridia	Clostridiales	Peptoniphilaceae	Anaerococcus
10	0	ASV_464	Firmicutes	Clostridia	Clostridiales	Peptoniphilaceae	Anaerococcus
10	0	ASV_617	Firmicutes	Clostridia	Clostridiales	Peptoniphilaceae	Ezakiella
10	0	ASV_320	Firmicutes	Clostridia	Clostridiales	Peptoniphilaceae	Finegoldia
10	0	ASV_575	Firmicutes	Clostridia	Clostridiales	Peptoniphilaceae	Murdochiella
10	0.574236	ASV_60	Firmicutes	Clostridia	Clostridiales	Peptoniphilaceae	Parvimonas
10	0	ASV_444	Firmicutes	Clostridia	Clostridiales	Peptoniphilaceae	Parvimonas
10	0	ASV_140	Firmicutes	Clostridia	Clostridiales	Peptoniphilaceae	Peptoniphilus
10	0	ASV_211	Firmicutes	Clostridia	Clostridiales	Peptoniphilaceae	Peptoniphilus
10	0	ASV_215	Firmicutes	Clostridia	Clostridiales	Peptoniphilaceae	Peptoniphilus
10	0	ASV_210	Firmicutes	Clostridia	Clostridiales	Peptoniphilaceae	Peptoniphilus
10	0.62519	ASV_27	Firmicutes	Clostridia	Clostridiales	Peptostreptococcaceae	Unclassified
10	0.057638	ASV_128	Firmicutes	Clostridia	Clostridiales	Peptostreptococcaceae	Unclassified
10	0.526063	ASV_114	Firmicutes	Clostridia	Clostridiales	Peptostreptococcaceae	Peptostreptococcus
10	0.39498	ASV_18	Firmicutes	Clostridia	Clostridiales	Peptostreptococcaceae	Romboutsia
10	0.401135	ASV_159	Firmicutes	Clostridia	Clostridiales	Peptostreptococcaceae	Romboutsia
10	0.294174	ASV_625	Firmicutes	Clostridia	Clostridiales	Peptostreptococcaceae	Terrisporobacter
10	0	ASV_639	Firmicutes	Clostridia	Clostridiales	Peptostreptococcaceae	Terrisporobacter
10	0.675008	ASV_46	Firmicutes	Clostridia	Clostridiales	Ruminococcaceae	Unclassified
10	0.248223	ASV_110	Firmicutes	Clostridia	Clostridiales	Ruminococcaceae	Unclassified
10	0.23563	ASV_107	Firmicutes	Clostridia	Clostridiales	Ruminococcaceae	Unclassified
10	0.502785	ASV_118	Firmicutes	Clostridia	Clostridiales	Ruminococcaceae	Unclassified
10	0.567572	ASV_125	Firmicutes	Clostridia	Clostridiales	Ruminococcaceae	Unclassified
10	0.500282	ASV_133	Firmicutes	Clostridia	Clostridiales	Ruminococcaceae	Unclassified
10	0	ASV_136	Firmicutes	Clostridia	Clostridiales	Ruminococcaceae	Unclassified
10	0.442182	ASV_168	Firmicutes	Clostridia	Clostridiales	Ruminococcaceae	Unclassified
10	0.194157	ASV_164	Firmicutes	Clostridia	Clostridiales	Ruminococcaceae	Unclassified
10	0.487162	ASV_197	Firmicutes	Clostridia	Clostridiales	Ruminococcaceae	Unclassified
10	0.379859	ASV_190	Firmicutes	Clostridia	Clostridiales	Ruminococcaceae	Unclassified
10	0.228651	ASV_212	Firmicutes	Clostridia	Clostridiales	Ruminococcaceae	Unclassified
10	0.467888	ASV_213	Firmicutes	Clostridia	Clostridiales	Ruminococcaceae	Unclassified
10	0.170743	ASV_240	Firmicutes	Clostridia	Clostridiales	Ruminococcaceae	Unclassified
10	0	ASV_277	Firmicutes	Clostridia	Clostridiales	Ruminococcaceae	Unclassified
10	0.425244	ASV_253	Firmicutes	Clostridia	Clostridiales	Ruminococcaceae	Unclassified
10	0.119286	ASV_264	Firmicutes	Clostridia	Clostridiales	Ruminococcaceae	Unclassified
10	0.204015	ASV_327	Firmicutes	Clostridia	Clostridiales	Ruminococcaceae	Unclassified
10	0.253947	ASV_317	Firmicutes	Clostridia	Clostridiales	Ruminococcaceae	Unclassified
10	0.294174	ASV_438	Firmicutes	Clostridia	Clostridiales	Ruminococcaceae	Unclassified
10	0.0933466	ASV_319	Firmicutes	Clostridia	Clostridiales	Ruminococcaceae	Unclassified
10	0	ASV_329	Firmicutes	Clostridia	Clostridiales	Ruminococcaceae	Unclassified
10	0.242133	ASV_446	Firmicutes	Clostridia	Clostridiales	Ruminococcaceae	Unclassified
10	0	ASV_426	Firmicutes	Clostridia	Clostridiales	Ruminococcaceae	Unclassified
10	0.325081	ASV_553	Firmicutes	Clostridia	Clostridiales	Ruminococcaceae	Unclassified
10	0.330222	ASV_431	Firmicutes	Clostridia	Clostridiales	Ruminococcaceae	Unclassified
10	0	ASV_525	Firmicutes	Clostridia	Clostridiales	Ruminococcaceae	Unclassified
10	0.242133	ASV_647	Firmicutes	Clostridia	Clostridiales	Ruminococcaceae	Unclassified
10	0	ASV_664	Firmicutes	Clostridia	Clostridiales	Ruminococcaceae	Unclassified
10	0.228651	ASV_602	Firmicutes	Clostridia	Clostridiales	Ruminococcaceae	Unclassified
10	0	ASV_590	Firmicutes	Clostridia	Clostridiales	Ruminococcaceae	Unclassified
10	0.194157	ASV_552	Firmicutes	Clostridia	Clostridiales	Ruminococcaceae	Unclassified
10	0.253947	ASV_605	Firmicutes	Clostridia	Clostridiales	Ruminococcaceae	Unclassified
10	0.307757	ASV_651	Firmicutes	Clostridia	Clostridiales	Ruminococcaceae	Unclassified
10	0.13967	ASV_675	Firmicutes	Clostridia	Clostridiales	Ruminococcaceae	Unclassified
10	0.057638	ASV_711	Firmicutes	Clostridia	Clostridiales	Ruminococcaceae	Unclassified
10	0	ASV_630	Firmicutes	Clostridia	Clostridiales	Ruminococcaceae	Unclassified
10	0.057638	ASV_693	Firmicutes	Clostridia	Clostridiales	Ruminococcaceae	Unclassified
10	0	ASV_616	Firmicutes	Clostridia	Clostridiales	Ruminococcaceae	Unclassified
10	0	ASV_714	Firmicutes	Clostridia	Clostridiales	Ruminococcaceae	Unclassified
10	0.057638	ASV_613	Firmicutes	Clostridia	Clostridiales	Ruminococcaceae	Unclassified
10	0	ASV_638	Firmicutes	Clostridia	Clostridiales	Ruminococcaceae	Unclassified
10	0	ASV_691	Firmicutes	Clostridia	Clostridiales	Ruminococcaceae	Unclassified
10	0.427984	ASV_187	Firmicutes	Clostridia	Clostridiales	Ruminococcaceae	Agathobaculum
10	0.294174	ASV_347	Firmicutes	Clostridia	Clostridiales	Ruminococcaceae	Agathobaculum
10	0	ASV_451	Firmicutes	Clostridia	Clostridiales	Ruminococcaceae	Agathobaculum
10	0	ASV_510	Firmicutes	Clostridia	Clostridiales	Ruminococcaceae	Agathobaculum
10	0.290454	ASV_700	Firmicutes	Clostridia	Clostridiales	Ruminococcaceae	Butyricicoccus
10	0.057638	ASV_124	Firmicutes	Clostridia	Clostridiales	Ruminococcaceae	Clostridium
10	0.427079	ASV_326	Firmicutes	Clostridia	Clostridiales	Ruminococcaceae	Clostridium
10	0.388401	ASV_373	Firmicutes	Clostridia	Clostridiales	Ruminococcaceae	Clostridium
10	0.057638	ASV_637	Firmicutes	Clostridia	Clostridiales	Ruminococcaceae	Clostridium
10	0.421464	ASV_246	Firmicutes	Clostridia	Clostridiales	Ruminococcaceae	Colidextribacter
10	0.313887	ASV_548	Firmicutes	Clostridia	Clostridiales	Ruminococcaceae	Colidextribacter
10	0	ASV_717	Firmicutes	Clostridia	Clostridiales	Ruminococcaceae	Colidextribacter
10	0.410226	ASV_11	Firmicutes	Clostridia	Clostridiales	Ruminococcaceae	Faecalibacterium
10	0.286584	ASV_12	Firmicutes	Clostridia	Clostridiales	Ruminococcaceae	Faecalibacterium
10	0.372106	ASV_47	Firmicutes	Clostridia	Clostridiales	Ruminococcaceae	Faecalibacterium
10	0.491892	ASV_79	Firmicutes	Clostridia	Clostridiales	Ruminococcaceae	Faecalibacterium
10	0	ASV_84	Firmicutes	Clostridia	Clostridiales	Ruminococcaceae	Faecalibacterium
10	0	ASV_208	Firmicutes	Clostridia	Clostridiales	Ruminococcaceae	Faecalibacterium
10	0.330222	ASV_268	Firmicutes	Clostridia	Clostridiales	Ruminococcaceae	Faecalibacterium
10	0.212951	ASV_322	Firmicutes	Clostridia	Clostridiales	Ruminococcaceae	Faecalibacterium
10	0.057638	ASV_662	Firmicutes	Clostridia	Clostridiales	Ruminococcaceae	Faecalibacterium
10	0	ASV_471	Firmicutes	Clostridia	Clostridiales	Ruminococcaceae	Fastidiosipila
10	0	ASV_507	Firmicutes	Clostridia	Clostridiales	Ruminococcaceae	Flavonifractor
10	0.156463	ASV_301	Firmicutes	Clostridia	Clostridiales	Ruminococcaceae	Flintibacter
10	0	ASV_596	Firmicutes	Clostridia	Clostridiales	Ruminococcaceae	Flintibacter
10	0	ASV_636	Firmicutes	Clostridia	Clostridiales	Ruminococcaceae	Flintibacter
10	0.432383	ASV_25	Firmicutes	Clostridia	Clostridiales	Ruminococcaceae	Gemmiger
10	0.582276	ASV_40	Firmicutes	Clostridia	Clostridiales	Ruminococcaceae	Gemmiger
10	0	ASV_108	Firmicutes	Clostridia	Clostridiales	Ruminococcaceae	Gemmiger
10	0.527346	ASV_155	Firmicutes	Clostridia	Clostridiales	Ruminococcaceae	Gemmiger
10	0.057638	ASV_282	Firmicutes	Clostridia	Clostridiales	Ruminococcaceae	Gemmiger
10	0	ASV_383	Firmicutes	Clostridia	Clostridiales	Ruminococcaceae	Gemmiger
10	0.549685	ASV_137	Firmicutes	Clostridia	Clostridiales	Ruminococcaceae	Negativibacillus
10	0	ASV_180	Firmicutes	Clostridia	Clostridiales	Ruminococcaceae	Negativibacillus
10	0	ASV_434	Firmicutes	Clostridia	Clostridiales	Ruminococcaceae	Negativibacillus
10	0.264461	ASV_74	Firmicutes	Clostridia	Clostridiales	Ruminococcaceae	Neglecta
10	0	ASV_702	Firmicutes	Clostridia	Clostridiales	Ruminococcaceae	Neglecta
10	0.119286	ASV_430	Firmicutes	Clostridia	Clostridiales	Ruminococcaceae	Paludicola
10	0.670268	ASV_8	Firmicutes	Clostridia	Clostridiales	Ruminococcaceae	Ruminococcus
10	0.28255	ASV_28	Firmicutes	Clostridia	Clostridiales	Ruminococcaceae	Ruminococcus
10	0.502785	ASV_32	Firmicutes	Clostridia	Clostridiales	Ruminococcaceae	Ruminococcus
10	0.057638	ASV_42	Firmicutes	Clostridia	Clostridiales	Ruminococcaceae	Ruminococcus
10	0	ASV_56	Firmicutes	Clostridia	Clostridiales	Ruminococcaceae	Ruminococcus
10	0.458548	ASV_88	Firmicutes	Clostridia	Clostridiales	Ruminococcaceae	Ruminococcus
10	0	ASV_267	Firmicutes	Clostridia	Clostridiales	Ruminococcaceae	Ruminococcus
10	0.440617	ASV_292	Firmicutes	Clostridia	Clostridiales	Ruminococcaceae	Ruminococcus
10	0	ASV_324	Firmicutes	Clostridia	Clostridiales	Ruminococcaceae	Ruminococcus
10	0.057638	ASV_416	Firmicutes	Clostridia	Clostridiales	Ruminococcaceae	Ruminococcus
10	0.348401	ASV_469	Firmicutes	Clostridia	Clostridiales	Ruminococcaceae	Ruminococcus
10	0	ASV_583	Firmicutes	Clostridia	Clostridiales	Ruminococcaceae	Ruminococcus
10	0	ASV_608	Firmicutes	Clostridia	Clostridiales	Ruminococcaceae	Ruminococcus
10	0.156463	ASV_279	Firmicutes	Clostridia	Clostridiales	Ruminococcaceae	Ruthenibacterium
10	0.204015	ASV_188	Firmicutes	Erysipelotrichia	Erysipelotrichales	Erysipelatoclostridiaceae	Erysipelatoclostridium
10	0	ASV_423	Firmicutes	Erysipelotrichia	Erysipelotrichales	Erysipelatoclostridiaceae	Erysipelatoclostridium
10	0	ASV_194	Firmicutes	Erysipelotrichia	Erysipelotrichales	Erysipelotrichaceae	Unclassified
10	0	ASV_287	Firmicutes	Erysipelotrichia	Erysipelotrichales	Erysipelotrichaceae	Unclassified
10	0	ASV_394	Firmicutes	Erysipelotrichia	Erysipelotrichales	Erysipelotrichaceae	Unclassified
10	0	ASV_443	Firmicutes	Erysipelotrichia	Erysipelotrichales	Erysipelotrichaceae	Unclassified
10	0	ASV_511	Firmicutes	Erysipelotrichia	Erysipelotrichales	Erysipelotrichaceae	Unclassified
10	0	ASV_577	Firmicutes	Erysipelotrichia	Erysipelotrichales	Erysipelotrichaceae	Unclassified
10	0	ASV_557	Firmicutes	Erysipelotrichia	Erysipelotrichales	Erysipelotrichaceae	Unclassified
10	0	ASV_559	Firmicutes	Erysipelotrichia	Erysipelotrichales	Erysipelotrichaceae	Unclassified
10	0	ASV_273	Firmicutes	Erysipelotrichia	Erysipelotrichales	Erysipelotrichaceae	Absicoccus
10	0	ASV_272	Firmicutes	Erysipelotrichia	Erysipelotrichales	Erysipelotrichaceae	Catenibacterium
10	0	ASV_495	Firmicutes	Erysipelotrichia	Erysipelotrichales	Erysipelotrichaceae	Catenibacterium
10	0	ASV_568	Firmicutes	Erysipelotrichia	Erysipelotrichales	Erysipelotrichaceae	Catenibacterium
10	0.36367	ASV_467	Firmicutes	Erysipelotrichia	Erysipelotrichales	Erysipelotrichaceae	Eggerthia
10	0	ASV_80	Firmicutes	Erysipelotrichia	Erysipelotrichales	Erysipelotrichaceae	Faecalibacillus
10	0	ASV_192	Firmicutes	Erysipelotrichia	Erysipelotrichales	Erysipelotrichaceae	Faecalibacillus
10	0	ASV_260	Firmicutes	Erysipelotrichia	Erysipelotrichales	Erysipelotrichaceae	Faecalibacillus
10	0	ASV_269	Firmicutes	Erysipelotrichia	Erysipelotrichales	Erysipelotrichaceae	Faecalibacillus
10	0	ASV_445	Firmicutes	Erysipelotrichia	Erysipelotrichales	Erysipelotrichaceae	Faecalibacillus
10	0	ASV_489	Firmicutes	Erysipelotrichia	Erysipelotrichales	Erysipelotrichaceae	Faecalibacillus
10	0.761141	ASV_19	Firmicutes	Erysipelotrichia	Erysipelotrichales	Erysipelotrichaceae	Holdemanella
10	0.660496	ASV_61	Firmicutes	Erysipelotrichia	Erysipelotrichales	Erysipelotrichaceae	Holdemanella
10	0	ASV_93	Firmicutes	Erysipelotrichia	Erysipelotrichales	Erysipelotrichaceae	Holdemanella
10	0.264461	ASV_105	Firmicutes	Erysipelotrichia	Erysipelotrichales	Erysipelotrichaceae	Holdemanella
10	0	ASV_144	Firmicutes	Erysipelotrichia	Erysipelotrichales	Erysipelotrichaceae	Holdemanella
10	0	ASV_349	Firmicutes	Erysipelotrichia	Erysipelotrichales	Erysipelotrichaceae	Holdemanella
10	0.389754	ASV_179	Firmicutes	Erysipelotrichia	Erysipelotrichales	Erysipelotrichaceae	Solobacterium
10	0.0933466	ASV_143	Firmicutes	Erysipelotrichia	Erysipelotrichales	Erysipelotrichaceae	Turicibacter
10	0.057638	ASV_311	Firmicutes	Erysipelotrichia	Erysipelotrichales	Erysipelotrichaceae	Turicibacter
10	0.204015	ASV_206	Firmicutes	Negativicutes	Acidaminococcales	Acidaminococcaceae	Phascolarctobacterium
10	0	ASV_672	Firmicutes	Negativicutes	Acidaminococcales	Acidaminococcaceae	Phascolarctobacterium
10	0	ASV_538	Firmicutes	Negativicutes	Acidaminococcales	Acidaminococcaceae	Phascolarctobacterium
10	0	ASV_666	Firmicutes	Negativicutes	Acidaminococcales	Acidaminococcaceae	Phascolarctobacterium
10	0.713048	ASV_26	Firmicutes	Negativicutes	Veillonellales	Veillonellaceae	Dialister
10	0	ASV_222	Firmicutes	Negativicutes	Veillonellales	Veillonellaceae	Dialister
10	0.335101	ASV_313	Firmicutes	Negativicutes	Veillonellales	Veillonellaceae	Dialister
10	0	ASV_520	Firmicutes	Negativicutes	Veillonellales	Veillonellaceae	Dialister
10	0.13967	ASV_713	Firmicutes	Negativicutes	Veillonellales	Veillonellaceae	Dialister
10	0	ASV_371	Firmicutes	Negativicutes	Veillonellales	Veillonellaceae	Negativicoccus
10	0.409136	ASV_239	Firmicutes	Negativicutes	Veillonellales	Veillonellaceae	Veillonella
10	0.439824	ASV_293	Firmicutes	Negativicutes	Veillonellales	Veillonellaceae	Veillonella
10	0.430647	ASV_321	Firmicutes	Negativicutes	Veillonellales	Veillonellaceae	Veillonella
10	0.370477	ASV_422	Firmicutes	Negativicutes	Veillonellales	Veillonellaceae	Veillonella
10	0.370477	ASV_439	Firmicutes	Negativicutes	Veillonellales	Veillonellaceae	Veillonella
10	0.358225	ASV_474	Firmicutes	Negativicutes	Veillonellales	Veillonellaceae	Veillonella
10	0.330222	ASV_436	Firmicutes	Negativicutes	Veillonellales	Veillonellaceae	Veillonella
10	0	ASV_148	Fusobacteria	Fusobacteriia	Fusobacteriales	Fusobacteriaceae	Fusobacterium
10	0	ASV_183	Fusobacteria	Fusobacteriia	Fusobacteriales	Fusobacteriaceae	Fusobacterium
10	0.423373	ASV_275	Fusobacteria	Fusobacteriia	Fusobacteriales	Fusobacteriaceae	Fusobacterium
10	0	ASV_289	Fusobacteria	Fusobacteriia	Fusobacteriales	Fusobacteriaceae	Fusobacterium
10	0.341982	ASV_421	Fusobacteria	Fusobacteriia	Fusobacteriales	Fusobacteriaceae	Fusobacterium
10	0.278338	ASV_582	Fusobacteria	Fusobacteriia	Fusobacteriales	Fusobacteriaceae	Fusobacterium
10	0.057638	ASV_661	Fusobacteria	Fusobacteriia	Fusobacteriales	Fusobacteriaceae	Fusobacterium
10	0	ASV_593	Fusobacteria	Fusobacteriia	Fusobacteriales	Fusobacteriaceae	Fusobacterium
10	0.057638	ASV_658	Fusobacteria	Fusobacteriia	Fusobacteriales	Fusobacteriaceae	Fusobacterium
10	0	ASV_68	Fusobacteria	Fusobacteriia	Fusobacteriales	Fusobacteriaceae	Fusobacterium
10	0	ASV_223	Proteobacteria	Alphaproteobacteria	Unclassified	Unclassified	Unclassified
10	0	ASV_258	Proteobacteria	Alphaproteobacteria	Unclassified	Unclassified	Unclassified
10	0	ASV_378	Proteobacteria	Alphaproteobacteria	Unclassified	Unclassified	Unclassified
10	0	ASV_432	Proteobacteria	Alphaproteobacteria	Unclassified	Unclassified	Unclassified
10	0.057638	ASV_526	Proteobacteria	Alphaproteobacteria	Unclassified	Unclassified	Unclassified
10	0	ASV_640	Proteobacteria	Alphaproteobacteria	Unclassified	Unclassified	Unclassified
10	0	ASV_424	Proteobacteria	Alphaproteobacteria	Rhizobiales	Bradyrhizobiaceae	Unclassified
10	0	ASV_433	Proteobacteria	Alphaproteobacteria	Rhizobiales	Bradyrhizobiaceae	Bradyrhizobium
10	0.057638	ASV_49	Proteobacteria	Alphaproteobacteria	Rhizobiales	Methylobacteriaceae	Methylobacterium
10	0	ASV_291	Proteobacteria	Alphaproteobacteria	Rhizobiales	Methylobacteriaceae	Methylobacterium
10	0	ASV_706	Proteobacteria	Alphaproteobacteria	Rhizobiales	Methylobacteriaceae	Methylobacterium
10	0	ASV_537	Proteobacteria	Alphaproteobacteria	Rhizobiales	Phyllobacteriaceae	Phyllobacterium
10	0	ASV_585	Proteobacteria	Alphaproteobacteria	Rhodobacterales	Rhodobacteraceae	Paracoccus
10	0.057638	ASV_652	Proteobacteria	Alphaproteobacteria	Rhodobacterales	Rhodobacteraceae	Paracoccus
10	0.0933466	ASV_89	Proteobacteria	Alphaproteobacteria	Sphingomonadales	Sphingomonadaceae	Sphingomonas
10	0	ASV_261	Proteobacteria	Alphaproteobacteria	Sphingomonadales	Sphingomonadaceae	Sphingomonas
10	0	ASV_353	Proteobacteria	Betaproteobacteria	Burkholderiales	Unclassified	Unclassified
10	0	ASV_195	Proteobacteria	Betaproteobacteria	Burkholderiales	Burkholderiaceae	Burkholderia
10	0	ASV_576	Proteobacteria	Betaproteobacteria	Burkholderiales	Burkholderiaceae	Cupriavidus
10	0	ASV_645	Proteobacteria	Betaproteobacteria	Burkholderiales	Comamonadaceae	Aquabacterium
10	0	ASV_113	Proteobacteria	Betaproteobacteria	Burkholderiales	Comamonadaceae	Comamonas
10	0	ASV_44	Proteobacteria	Betaproteobacteria	Burkholderiales	Comamonadaceae	Delftia
10	0	ASV_297	Proteobacteria	Betaproteobacteria	Burkholderiales	Oxalobacteraceae	Undibacterium
10	0	ASV_484	Proteobacteria	Betaproteobacteria	Burkholderiales	Sutterellaceae	Unclassified
10	0	ASV_712	Proteobacteria	Betaproteobacteria	Burkholderiales	Sutterellaceae	Duodenibacillus
10	0	ASV_494	Proteobacteria	Betaproteobacteria	Burkholderiales	Sutterellaceae	Duodenibacillus
10	0.0933466	ASV_701	Proteobacteria	Betaproteobacteria	Burkholderiales	Sutterellaceae	Parasutterella
10	0	ASV_101	Proteobacteria	Betaproteobacteria	Burkholderiales	Sutterellaceae	Sutterella
10	0	ASV_362	Proteobacteria	Betaproteobacteria	Burkholderiales	Sutterellaceae	Sutterella
10	0.322403	ASV_376	Proteobacteria	Betaproteobacteria	Burkholderiales	Sutterellaceae	Sutterella
10	0.34417	ASV_527	Proteobacteria	Betaproteobacteria	Burkholderiales	Sutterellaceae	Sutterella
10	0.316811	ASV_598	Proteobacteria	Betaproteobacteria	Burkholderiales	Sutterellaceae	Sutterella
10	0	ASV_607	Proteobacteria	Betaproteobacteria	Burkholderiales	Sutterellaceae	Sutterella
10	0	ASV_682	Proteobacteria	Betaproteobacteria	Burkholderiales	Sutterellaceae	Sutterella
10	0.13967	ASV_450	Proteobacteria	Deltaproteobacteria	Desulfovibrionales	Desulfovibrionaceae	Bilophila
10	0	ASV_668	Proteobacteria	Deltaproteobacteria	Desulfovibrionales	Desulfovibrionaceae	Bilophila
10	0	ASV_363	Proteobacteria	Deltaproteobacteria	Desulfovibrionales	Desulfovibrionaceae	Desulfovibrio
10	0	ASV_160	Proteobacteria	Gammaproteobacteria	Aeromonadales	Succinivibrionaceae	Succinivibrio
10	0	ASV_242	Proteobacteria	Gammaproteobacteria	Aeromonadales	Succinivibrionaceae	Succinivibrio
10	0.13967	ASV_67	Proteobacteria	Gammaproteobacteria	Enterobacterales	Enterobacteriaceae	Unclassified
10	0	ASV_207	Proteobacteria	Gammaproteobacteria	Enterobacterales	Enterobacteriaceae	Unclassified
10	0.248223	ASV_216	Proteobacteria	Gammaproteobacteria	Enterobacterales	Enterobacteriaceae	Unclassified
10	0.057638	ASV_341	Proteobacteria	Gammaproteobacteria	Enterobacterales	Enterobacteriaceae	Unclassified
10	0.194157	ASV_480	Proteobacteria	Gammaproteobacteria	Enterobacterales	Enterobacteriaceae	Unclassified
10	0.23563	ASV_181	Proteobacteria	Gammaproteobacteria	Enterobacterales	Enterobacteriaceae	Klebsiella
10	0	ASV_290	Proteobacteria	Gammaproteobacteria	Enterobacterales	Enterobacteriaceae	Klebsiella
10	0	ASV_310	Proteobacteria	Gammaproteobacteria	Enterobacterales	Enterobacteriaceae	Klebsiella
10	0.445986	ASV_1	Proteobacteria	Gammaproteobacteria	Enterobacterales	Enterobacteriaceae	Pseudescherichia
10	0.0933466	ASV_50	Proteobacteria	Gammaproteobacteria	Enterobacterales	Yersiniaceae	Unclassified
10	0	ASV_63	Proteobacteria	Gammaproteobacteria	Enterobacterales	Yersiniaceae	Unclassified
10	0	ASV_117	Proteobacteria	Gammaproteobacteria	Enterobacterales	Yersiniaceae	Unclassified
10	0.0933466	ASV_134	Proteobacteria	Gammaproteobacteria	Enterobacterales	Yersiniaceae	Unclassified
10	0	ASV_703	Proteobacteria	Gammaproteobacteria	Enterobacterales	Yersiniaceae	Serratia
10	0.221123	ASV_334	Proteobacteria	Gammaproteobacteria	Pasteurellales	Pasteurellaceae	Haemophilus
10	0.384225	ASV_465	Proteobacteria	Gammaproteobacteria	Pasteurellales	Pasteurellaceae	Haemophilus
10	0	ASV_512	Proteobacteria	Gammaproteobacteria	Pasteurellales	Pasteurellaceae	Haemophilus
10	0.28255	ASV_599	Proteobacteria	Gammaproteobacteria	Pasteurellales	Pasteurellaceae	Haemophilus
10	0.057638	ASV_76	Proteobacteria	Gammaproteobacteria	Pseudomonadales	Moraxellaceae	Acinetobacter
10	0	ASV_99	Proteobacteria	Gammaproteobacteria	Pseudomonadales	Moraxellaceae	Acinetobacter
10	0	ASV_142	Proteobacteria	Gammaproteobacteria	Pseudomonadales	Moraxellaceae	Acinetobacter
10	0	ASV_162	Proteobacteria	Gammaproteobacteria	Pseudomonadales	Moraxellaceae	Acinetobacter
10	0	ASV_176	Proteobacteria	Gammaproteobacteria	Pseudomonadales	Moraxellaceae	Acinetobacter
10	0	ASV_477	Proteobacteria	Gammaproteobacteria	Pseudomonadales	Moraxellaceae	Enhydrobacter
10	0.0933466	ASV_64	Proteobacteria	Gammaproteobacteria	Pseudomonadales	Pseudomonadaceae	Unclassified
10	0	ASV_231	Proteobacteria	Gammaproteobacteria	Pseudomonadales	Pseudomonadaceae	Unclassified
10	0	ASV_358	Proteobacteria	Gammaproteobacteria	Pseudomonadales	Pseudomonadaceae	Unclassified
10	0.170743	ASV_10	Proteobacteria	Gammaproteobacteria	Pseudomonadales	Pseudomonadaceae	Pseudomonas
10	0	ASV_294	Proteobacteria	Gammaproteobacteria	Pseudomonadales	Pseudomonadaceae	Pseudomonas
10	0.13967	ASV_45	Proteobacteria	Gammaproteobacteria	Xanthomonadales	Xanthomonadaceae	Stenotrophomonas
10	0	ASV_642	Proteobacteria	Gammaproteobacteria	Xanthomonadales	Xanthomonadaceae	Stenotrophomonas
10	0	ASV_641	Proteobacteria	Gammaproteobacteria	Xanthomonadales	Xanthomonadaceae	Stenotrophomonas
10	0	ASV_485	Synergistetes	Synergistia	Synergistales	Synergistaceae	Cloacibacillus
10	0	ASV_92	Tenericutes	Mollicutes	Unclassified	Unclassified	Unclassified
10	0	ASV_71	Verrucomicrobia	Verrucomicrobiae	Verrucomicrobiales	Akkermansiaceae	Akkermansia
10	0	ASV_224	Verrucomicrobia	Verrucomicrobiae	Verrucomicrobiales	Akkermansiaceae	Akkermansia
11	0.121237	ASV_715	Actinobacteria	Actinobacteria	Actinomycetales	Actinomycetaceae	Actinomyces
11	0.27521	ASV_22	Actinobacteria	Actinobacteria	Actinomycetales	Actinomycetaceae	Mobiluncus
11	0	ASV_237	Actinobacteria	Actinobacteria	Actinomycetales	Actinomycetaceae	Schaalia
11	0.251064	ASV_385	Actinobacteria	Actinobacteria	Actinomycetales	Actinomycetaceae	Schaalia
11	0	ASV_603	Actinobacteria	Actinobacteria	Actinomycetales	Actinomycetaceae	Schaalia
11	0	ASV_323	Actinobacteria	Actinobacteria	Actinomycetales	Actinomycetaceae	Varibaculum
11	0	ASV_31	Actinobacteria	Actinobacteria	Bifidobacteriales	Bifidobacteriaceae	Bifidobacterium
11	0	ASV_127	Actinobacteria	Actinobacteria	Bifidobacteriales	Bifidobacteriaceae	Bifidobacterium
11	0	ASV_146	Actinobacteria	Actinobacteria	Bifidobacteriales	Bifidobacteriaceae	Bifidobacterium
11	0.180976	ASV_156	Actinobacteria	Actinobacteria	Bifidobacteriales	Bifidobacteriaceae	Bifidobacterium
11	0	ASV_296	Actinobacteria	Actinobacteria	Bifidobacteriales	Bifidobacteriaceae	Bifidobacterium
11	0.220963	ASV_314	Actinobacteria	Actinobacteria	Bifidobacteriales	Bifidobacteriaceae	Bifidobacterium
11	0.312682	ASV_66	Actinobacteria	Actinobacteria	Micrococcales	Microbacteriaceae	Leifsonia
11	0	ASV_644	Actinobacteria	Actinobacteria	Mycobacteriales	Corynebacteriaceae	Corynebacterium
11	0	ASV_563	Actinobacteria	Actinobacteria	Mycobacteriales	Lawsonellaceae	Lawsonella
11	0	ASV_418	Actinobacteria	Actinobacteria	Propionibacteriales	Propionibacteriaceae	Cutibacterium
11	0	ASV_284	Actinobacteria	Coriobacteriia	Coriobacteriales	Atopobiaceae	Atopobium
11	0	ASV_609	Actinobacteria	Coriobacteriia	Coriobacteriales	Atopobiaceae	Parolsenella
11	0	ASV_708	Actinobacteria	Coriobacteriia	Coriobacteriales	Atopobiaceae	Parolsenella
11	0.718156	ASV_13	Actinobacteria	Coriobacteriia	Coriobacteriales	Coriobacteriaceae	Collinsella
11	0	ASV_328	Actinobacteria	Coriobacteriia	Coriobacteriales	Coriobacteriaceae	Senegalimassilia
11	0	ASV_412	Actinobacteria	Coriobacteriia	Coriobacteriales	Coriobacteriaceae	Senegalimassilia
11	0	ASV_121	Actinobacteria	Coriobacteriia	Eggerthellales	Eggerthellaceae	Unclassified
11	0	ASV_619	Actinobacteria	Coriobacteriia	Eggerthellales	Eggerthellaceae	Unclassified
11	0.526883	ASV_302	Actinobacteria	Coriobacteriia	Eggerthellales	Eggerthellaceae	Eggerthella
11	0.483482	ASV_460	Actinobacteria	Coriobacteriia	Eggerthellales	Eggerthellaceae	Raoultibacter
11	0	ASV_503	Actinobacteria	Coriobacteriia	Eggerthellales	Eggerthellaceae	Raoultibacter
11	0	ASV_154	Actinobacteria	Coriobacteriia	Eggerthellales	Eggerthellaceae	Slackia
11	0	ASV_408	Bacteroidetes	Unclassified	Unclassified	Unclassified	Unclassified
11	0	ASV_380	Bacteroidetes	Unclassified	Unclassified	Unclassified	Unclassified
11	0	ASV_365	Bacteroidetes	Bacteroidia	Bacteroidales	Unclassified	Unclassified
11	0.895669	ASV_29	Bacteroidetes	Bacteroidia	Bacteroidales	Bacteroidaceae	Unclassified
11	0.121237	ASV_83	Bacteroidetes	Bacteroidia	Bacteroidales	Bacteroidaceae	Unclassified
11	0	ASV_236	Bacteroidetes	Bacteroidia	Bacteroidales	Bacteroidaceae	Unclassified
11	0.251064	ASV_4	Bacteroidetes	Bacteroidia	Bacteroidales	Bacteroidaceae	Bacteroides
11	0.295373	ASV_6	Bacteroidetes	Bacteroidia	Bacteroidales	Bacteroidaceae	Bacteroides
11	0.609574	ASV_17	Bacteroidetes	Bacteroidia	Bacteroidales	Bacteroidaceae	Bacteroides
11	0.483482	ASV_38	Bacteroidetes	Bacteroidia	Bacteroidales	Bacteroidaceae	Bacteroides
11	0	ASV_48	Bacteroidetes	Bacteroidia	Bacteroidales	Bacteroidaceae	Bacteroides
11	0.703099	ASV_90	Bacteroidetes	Bacteroidia	Bacteroidales	Bacteroidaceae	Bacteroides
11	0.828456	ASV_106	Bacteroidetes	Bacteroidia	Bacteroidales	Bacteroidaceae	Bacteroides
11	0	ASV_100	Bacteroidetes	Bacteroidia	Bacteroidales	Bacteroidaceae	Bacteroides
11	0.563126	ASV_132	Bacteroidetes	Bacteroidia	Bacteroidales	Bacteroidaceae	Bacteroides
11	0.710231	ASV_157	Bacteroidetes	Bacteroidia	Bacteroidales	Bacteroidaceae	Bacteroides
11	0	ASV_173	Bacteroidetes	Bacteroidia	Bacteroidales	Bacteroidaceae	Bacteroides
11	0	ASV_244	Bacteroidetes	Bacteroidia	Bacteroidales	Bacteroidaceae	Bacteroides
11	0	ASV_226	Bacteroidetes	Bacteroidia	Bacteroidales	Bacteroidaceae	Bacteroides
11	0	ASV_250	Bacteroidetes	Bacteroidia	Bacteroidales	Bacteroidaceae	Bacteroides
11	0.384057	ASV_288	Bacteroidetes	Bacteroidia	Bacteroidales	Bacteroidaceae	Bacteroides
11	0	ASV_274	Bacteroidetes	Bacteroidia	Bacteroidales	Bacteroidaceae	Bacteroides
11	0.456726	ASV_335	Bacteroidetes	Bacteroidia	Bacteroidales	Bacteroidaceae	Bacteroides
11	0.561016	ASV_346	Bacteroidetes	Bacteroidia	Bacteroidales	Bacteroidaceae	Bacteroides
11	0	ASV_337	Bacteroidetes	Bacteroidia	Bacteroidales	Bacteroidaceae	Bacteroides
11	0.295373	ASV_479	Bacteroidetes	Bacteroidia	Bacteroidales	Bacteroidaceae	Bacteroides
11	0	ASV_396	Bacteroidetes	Bacteroidia	Bacteroidales	Bacteroidaceae	Bacteroides
11	0.563126	ASV_447	Bacteroidetes	Bacteroidia	Bacteroidales	Bacteroidaceae	Bacteroides
11	0.479409	ASV_419	Bacteroidetes	Bacteroidia	Bacteroidales	Bacteroidaceae	Bacteroides
11	0	ASV_401	Bacteroidetes	Bacteroidia	Bacteroidales	Bacteroidaceae	Bacteroides
11	0	ASV_514	Bacteroidetes	Bacteroidia	Bacteroidales	Bacteroidaceae	Bacteroides
11	0	ASV_492	Bacteroidetes	Bacteroidia	Bacteroidales	Bacteroidaceae	Bacteroides
11	0.479409	ASV_627	Bacteroidetes	Bacteroidia	Bacteroidales	Bacteroidaceae	Bacteroides
11	0	ASV_686	Bacteroidetes	Bacteroidia	Bacteroidales	Bacteroidaceae	Bacteroides
11	0.43497	ASV_41	Bacteroidetes	Bacteroidia	Bacteroidales	Bacteroidaceae	Phocaeicola
11	0.80352	ASV_51	Bacteroidetes	Bacteroidia	Bacteroidales	Bacteroidaceae	Phocaeicola
11	0.624391	ASV_122	Bacteroidetes	Bacteroidia	Bacteroidales	Bacteroidaceae	Phocaeicola
11	0	ASV_138	Bacteroidetes	Bacteroidia	Bacteroidales	Bacteroidaceae	Phocaeicola
11	0	ASV_161	Bacteroidetes	Bacteroidia	Bacteroidales	Bacteroidaceae	Phocaeicola
11	0	ASV_171	Bacteroidetes	Bacteroidia	Bacteroidales	Bacteroidaceae	Phocaeicola
11	0	ASV_357	Bacteroidetes	Bacteroidia	Bacteroidales	Bacteroidaceae	Phocaeicola
11	0.763115	ASV_149	Bacteroidetes	Bacteroidia	Bacteroidales	Barnesiellaceae	Barnesiella
11	0	ASV_249	Bacteroidetes	Bacteroidia	Bacteroidales	Barnesiellaceae	Barnesiella
11	0	ASV_257	Bacteroidetes	Bacteroidia	Bacteroidales	Barnesiellaceae	Barnesiella
11	0	ASV_312	Bacteroidetes	Bacteroidia	Bacteroidales	Barnesiellaceae	Barnesiella
11	0	ASV_611	Bacteroidetes	Bacteroidia	Bacteroidales	Barnesiellaceae	Coprobacter
11	0	ASV_449	Bacteroidetes	Bacteroidia	Bacteroidales	Muribaculaceae	Unclassified
11	0	ASV_591	Bacteroidetes	Bacteroidia	Bacteroidales	Muribaculaceae	Unclassified
11	0	ASV_710	Bacteroidetes	Bacteroidia	Bacteroidales	Muribaculaceae	Unclassified
11	0	ASV_262	Bacteroidetes	Bacteroidia	Bacteroidales	Muribaculaceae	Paramuribaculum
11	0.466308	ASV_299	Bacteroidetes	Bacteroidia	Bacteroidales	Odoribacteraceae	Odoribacter
11	0.364551	ASV_420	Bacteroidetes	Bacteroidia	Bacteroidales	Odoribacteraceae	Odoribacter
11	0	ASV_635	Bacteroidetes	Bacteroidia	Bacteroidales	Odoribacteraceae	Odoribacter
11	0.121237	ASV_633	Bacteroidetes	Bacteroidia	Bacteroidales	Odoribacteraceae	Odoribacter
11	0.900962	ASV_36	Bacteroidetes	Bacteroidia	Bacteroidales	Porphyromonadaceae	Parabacteroides
11	0.640979	ASV_97	Bacteroidetes	Bacteroidia	Bacteroidales	Porphyromonadaceae	Parabacteroides
11	0	ASV_139	Bacteroidetes	Bacteroidia	Bacteroidales	Porphyromonadaceae	Parabacteroides
11	0.779552	ASV_152	Bacteroidetes	Bacteroidia	Bacteroidales	Porphyromonadaceae	Parabacteroides
11	0	ASV_165	Bacteroidetes	Bacteroidia	Bacteroidales	Porphyromonadaceae	Parabacteroides
11	0.748813	ASV_169	Bacteroidetes	Bacteroidia	Bacteroidales	Porphyromonadaceae	Parabacteroides
11	0.521127	ASV_201	Bacteroidetes	Bacteroidia	Bacteroidales	Porphyromonadaceae	Parabacteroides
11	0	ASV_203	Bacteroidetes	Bacteroidia	Bacteroidales	Porphyromonadaceae	Parabacteroides
11	0.643176	ASV_199	Bacteroidetes	Bacteroidia	Bacteroidales	Porphyromonadaceae	Parabacteroides
11	0.688212	ASV_220	Bacteroidetes	Bacteroidia	Bacteroidales	Porphyromonadaceae	Parabacteroides
11	0	ASV_278	Bacteroidetes	Bacteroidia	Bacteroidales	Porphyromonadaceae	Parabacteroides
11	0	ASV_332	Bacteroidetes	Bacteroidia	Bacteroidales	Porphyromonadaceae	Parabacteroides
11	0	ASV_298	Bacteroidetes	Bacteroidia	Bacteroidales	Porphyromonadaceae	Parabacteroides
11	0	ASV_303	Bacteroidetes	Bacteroidia	Bacteroidales	Porphyromonadaceae	Parabacteroides
11	0.34134	ASV_391	Bacteroidetes	Bacteroidia	Bacteroidales	Porphyromonadaceae	Parabacteroides
11	0	ASV_389	Bacteroidetes	Bacteroidia	Bacteroidales	Porphyromonadaceae	Parabacteroides
11	0	ASV_405	Bacteroidetes	Bacteroidia	Bacteroidales	Porphyromonadaceae	Parabacteroides
11	0	ASV_518	Bacteroidetes	Bacteroidia	Bacteroidales	Porphyromonadaceae	Parabacteroides
11	0	ASV_184	Bacteroidetes	Bacteroidia	Bacteroidales	Porphyromonadaceae	Porphyromonas
11	0	ASV_235	Bacteroidetes	Bacteroidia	Bacteroidales	Porphyromonadaceae	Porphyromonas
11	0	ASV_243	Bacteroidetes	Bacteroidia	Bacteroidales	Porphyromonadaceae	Porphyromonas
11	0.642083	ASV_254	Bacteroidetes	Bacteroidia	Bacteroidales	Porphyromonadaceae	Porphyromonas
11	0	ASV_384	Bacteroidetes	Bacteroidia	Bacteroidales	Porphyromonadaceae	Porphyromonas
11	0.540191	ASV_476	Bacteroidetes	Bacteroidia	Bacteroidales	Porphyromonadaceae	Porphyromonas
11	0.479409	ASV_570	Bacteroidetes	Bacteroidia	Bacteroidales	Porphyromonadaceae	Porphyromonas
11	0	ASV_597	Bacteroidetes	Bacteroidia	Bacteroidales	Porphyromonadaceae	Porphyromonas
11	0	ASV_600	Bacteroidetes	Bacteroidia	Bacteroidales	Porphyromonadaceae	Porphyromonas
11	0	ASV_610	Bacteroidetes	Bacteroidia	Bacteroidales	Porphyromonadaceae	Porphyromonas
11	0	ASV_623	Bacteroidetes	Bacteroidia	Bacteroidales	Porphyromonadaceae	Porphyromonas
11	0	ASV_309	Bacteroidetes	Bacteroidia	Bacteroidales	Prevotellaceae	Unclassified
11	0.251064	ASV_360	Bacteroidetes	Bacteroidia	Bacteroidales	Prevotellaceae	Alloprevotella
11	0.180976	ASV_404	Bacteroidetes	Bacteroidia	Bacteroidales	Prevotellaceae	Alloprevotella
11	0	ASV_227	Bacteroidetes	Bacteroidia	Bacteroidales	Prevotellaceae	Paraprevotella
11	0	ASV_475	Bacteroidetes	Bacteroidia	Bacteroidales	Prevotellaceae	Paraprevotella
11	0.511952	ASV_584	Bacteroidetes	Bacteroidia	Bacteroidales	Prevotellaceae	Paraprevotella
11	0	ASV_629	Bacteroidetes	Bacteroidia	Bacteroidales	Prevotellaceae	Paraprevotella
11	0	ASV_182	Bacteroidetes	Bacteroidia	Bacteroidales	Prevotellaceae	Prevotella
11	0	ASV_280	Bacteroidetes	Bacteroidia	Bacteroidales	Prevotellaceae	Prevotella
11	0	ASV_425	Bacteroidetes	Bacteroidia	Bacteroidales	Prevotellaceae	Prevotella
11	0	ASV_308	Bacteroidetes	Bacteroidia	Bacteroidales	Prevotellaceae	Prevotella
11	0	ASV_336	Bacteroidetes	Bacteroidia	Bacteroidales	Prevotellaceae	Prevotella
11	0	ASV_348	Bacteroidetes	Bacteroidia	Bacteroidales	Prevotellaceae	Prevotella
11	0	ASV_382	Bacteroidetes	Bacteroidia	Bacteroidales	Prevotellaceae	Prevotella
11	0	ASV_354	Bacteroidetes	Bacteroidia	Bacteroidales	Prevotellaceae	Prevotella
11	0	ASV_361	Bacteroidetes	Bacteroidia	Bacteroidales	Prevotellaceae	Prevotella
11	0	ASV_459	Bacteroidetes	Bacteroidia	Bacteroidales	Prevotellaceae	Prevotella
11	0	ASV_403	Bacteroidetes	Bacteroidia	Bacteroidales	Prevotellaceae	Prevotella
11	0	ASV_453	Bacteroidetes	Bacteroidia	Bacteroidales	Prevotellaceae	Prevotella
11	0	ASV_483	Bacteroidetes	Bacteroidia	Bacteroidales	Prevotellaceae	Prevotella
11	0.53504	ASV_501	Bacteroidetes	Bacteroidia	Bacteroidales	Prevotellaceae	Prevotella
11	0	ASV_466	Bacteroidetes	Bacteroidia	Bacteroidales	Prevotellaceae	Prevotella
11	0	ASV_491	Bacteroidetes	Bacteroidia	Bacteroidales	Prevotellaceae	Prevotella
11	0	ASV_621	Bacteroidetes	Bacteroidia	Bacteroidales	Prevotellaceae	Prevotella
11	0	ASV_567	Bacteroidetes	Bacteroidia	Bacteroidales	Prevotellaceae	Prevotella
11	0	ASV_452	Bacteroidetes	Bacteroidia	Bacteroidales	Prevotellaceae	Prevotellamassilia
11	0.777022	ASV_69	Bacteroidetes	Bacteroidia	Bacteroidales	Rikenellaceae	Alistipes
11	0.295373	ASV_276	Bacteroidetes	Bacteroidia	Bacteroidales	Rikenellaceae	Alistipes
11	0.526883	ASV_398	Bacteroidetes	Bacteroidia	Bacteroidales	Rikenellaceae	Alistipes
11	0.558869	ASV_318	Bacteroidetes	Bacteroidia	Bacteroidales	Rikenellaceae	Alistipes
11	0.580638	ASV_355	Bacteroidetes	Bacteroidia	Bacteroidales	Rikenellaceae	Alistipes
11	0.542687	ASV_448	Bacteroidetes	Bacteroidia	Bacteroidales	Rikenellaceae	Alistipes
11	0	ASV_414	Bacteroidetes	Bacteroidia	Bacteroidales	Rikenellaceae	Alistipes
11	0.220963	ASV_509	Bacteroidetes	Bacteroidia	Bacteroidales	Rikenellaceae	Alistipes
11	0.27521	ASV_151	Bacteroidetes	Chitinophagia	Chitinophagales	Chitinophagaceae	Unclassified
11	0	ASV_719	Bacteroidetes	Flavobacteriia	Flavobacteriales	Weeksellaceae	Chryseobacterium
11	0	ASV_364	Campilobacterota	Campylobacteria	Campylobacterales	Arcobacteraceae	Aliarcobacter
11	0	ASV_21	Campilobacterota	Campylobacteria	Campylobacterales	Campylobacteraceae	Campylobacter
11	0	ASV_505	Campilobacterota	Campylobacteria	Campylobacterales	Campylobacteraceae	Campylobacter
11	0	ASV_594	Campilobacterota	Campylobacteria	Campylobacterales	Campylobacteraceae	Campylobacter
11	0	ASV_85	Firmicutes	Unclassified	Unclassified	Unclassified	Unclassified
11	0.121237	ASV_119	Firmicutes	Unclassified	Unclassified	Unclassified	Unclassified
11	0	ASV_350	Firmicutes	Unclassified	Unclassified	Unclassified	Unclassified
11	0	ASV_386	Firmicutes	Unclassified	Unclassified	Unclassified	Unclassified
11	0	ASV_634	Firmicutes	Unclassified	Unclassified	Unclassified	Unclassified
11	0	ASV_333	Firmicutes	Unclassified	Unclassified	Unclassified	Unclassified
11	0	ASV_399	Firmicutes	Unclassified	Unclassified	Unclassified	Unclassified
11	0	ASV_370	Firmicutes	Unclassified	Unclassified	Unclassified	Unclassified
11	0	ASV_592	Firmicutes	Unclassified	Unclassified	Unclassified	Unclassified
11	0	ASV_532	Firmicutes	Unclassified	Unclassified	Unclassified	Unclassified
11	0	ASV_581	Firmicutes	Unclassified	Unclassified	Unclassified	Unclassified
11	0.842715	ASV_16	Firmicutes	Bacilli	Bacillales	Bacillales incertae sedis XI	Gemella
11	0.220963	ASV_387	Firmicutes	Bacilli	Bacillales	Bacillales incertae sedis XI	Gemella
11	0.220963	ASV_657	Firmicutes	Bacilli	Bacillales	Bacillales incertae sedis XI	Gemella
11	0	ASV_680	Firmicutes	Bacilli	Bacillales	Staphylococcaceae	Staphylococcus
11	0.27521	ASV_539	Firmicutes	Bacilli	Lactobacillales	Carnobacteriaceae	Granulicatella
11	0.466308	ASV_569	Firmicutes	Bacilli	Lactobacillales	Carnobacteriaceae	Granulicatella
11	0	ASV_153	Firmicutes	Bacilli	Lactobacillales	Enterococcaceae	Enterococcus
11	0	ASV_402	Firmicutes	Bacilli	Lactobacillales	Lactobacillaceae	Lacticaseibacillus
11	0	ASV_669	Firmicutes	Bacilli	Lactobacillales	Lactobacillaceae	Lacticaseibacillus
11	0	ASV_506	Firmicutes	Bacilli	Lactobacillales	Lactobacillaceae	Lactiplantibacillus
11	0	ASV_86	Firmicutes	Bacilli	Lactobacillales	Lactobacillaceae	Lactobacillus
11	0	ASV_305	Firmicutes	Bacilli	Lactobacillales	Lactobacillaceae	Lactobacillus
11	0	ASV_504	Firmicutes	Bacilli	Lactobacillales	Lactobacillaceae	Lactobacillus
11	0	ASV_558	Firmicutes	Bacilli	Lactobacillales	Lactobacillaceae	Leuconostoc
11	0	ASV_103	Firmicutes	Bacilli	Lactobacillales	Lactobacillaceae	Limosilactobacillus
11	0	ASV_248	Firmicutes	Bacilli	Lactobacillales	Lactobacillaceae	Limosilactobacillus
11	0	ASV_352	Firmicutes	Bacilli	Lactobacillales	Streptococcaceae	Lactococcus
11	0	ASV_5	Firmicutes	Bacilli	Lactobacillales	Streptococcaceae	Streptococcus
11	0.882657	ASV_15	Firmicutes	Bacilli	Lactobacillales	Streptococcaceae	Streptococcus
11	0	ASV_52	Firmicutes	Bacilli	Lactobacillales	Streptococcaceae	Streptococcus
11	0.251064	ASV_78	Firmicutes	Bacilli	Lactobacillales	Streptococcaceae	Streptococcus
11	0.392758	ASV_104	Firmicutes	Bacilli	Lactobacillales	Streptococcaceae	Streptococcus
11	0.400881	ASV_135	Firmicutes	Bacilli	Lactobacillales	Streptococcaceae	Streptococcus
11	0	ASV_141	Firmicutes	Bacilli	Lactobacillales	Streptococcaceae	Streptococcus
11	0	ASV_232	Firmicutes	Bacilli	Lactobacillales	Streptococcaceae	Streptococcus
11	0.220963	ASV_473	Firmicutes	Bacilli	Lactobacillales	Streptococcaceae	Streptococcus
11	0.180976	ASV_331	Firmicutes	Bacilli	Lactobacillales	Streptococcaceae	Streptococcus
11	0	ASV_375	Firmicutes	Bacilli	Lactobacillales	Streptococcaceae	Streptococcus
11	0.27521	ASV_472	Firmicutes	Bacilli	Lactobacillales	Streptococcaceae	Streptococcus
11	0	ASV_578	Firmicutes	Bacilli	Lactobacillales	Streptococcaceae	Streptococcus
11	0	ASV_655	Firmicutes	Bacilli	Lactobacillales	Streptococcaceae	Streptococcus
11	0	ASV_674	Firmicutes	Bacilli	Lactobacillales	Streptococcaceae	Streptococcus
11	0	ASV_496	Firmicutes	Clostridia	Unclassified	Unclassified	Unclassified
11	0	ASV_551	Firmicutes	Clostridia	Unclassified	Unclassified	Unclassified
11	0	ASV_528	Firmicutes	Clostridia	Unclassified	Unclassified	Unclassified
11	0.327847	ASV_59	Firmicutes	Clostridia	Clostridiales	Unclassified	Unclassified
11	0.616532	ASV_102	Firmicutes	Clostridia	Clostridiales	Unclassified	Unclassified
11	0	ASV_115	Firmicutes	Clostridia	Clostridiales	Unclassified	Unclassified
11	0	ASV_120	Firmicutes	Clostridia	Clostridiales	Unclassified	Unclassified
11	0	ASV_145	Firmicutes	Clostridia	Clostridiales	Unclassified	Unclassified
11	0	ASV_198	Firmicutes	Clostridia	Clostridiales	Unclassified	Unclassified
11	0	ASV_196	Firmicutes	Clostridia	Clostridiales	Unclassified	Unclassified
11	0	ASV_217	Firmicutes	Clostridia	Clostridiales	Unclassified	Unclassified
11	0	ASV_218	Firmicutes	Clostridia	Clostridiales	Unclassified	Unclassified
11	0	ASV_233	Firmicutes	Clostridia	Clostridiales	Unclassified	Unclassified
11	0	ASV_266	Firmicutes	Clostridia	Clostridiales	Unclassified	Unclassified
11	0	ASV_315	Firmicutes	Clostridia	Clostridiales	Unclassified	Unclassified
11	0	ASV_307	Firmicutes	Clostridia	Clostridiales	Unclassified	Unclassified
11	0.251064	ASV_345	Firmicutes	Clostridia	Clostridiales	Unclassified	Unclassified
11	0.415672	ASV_427	Firmicutes	Clostridia	Clostridiales	Unclassified	Unclassified
11	0	ASV_406	Firmicutes	Clostridia	Clostridiales	Unclassified	Unclassified
11	0	ASV_410	Firmicutes	Clostridia	Clostridiales	Unclassified	Unclassified
11	0.58596	ASV_377	Firmicutes	Clostridia	Clostridiales	Unclassified	Unclassified
11	0	ASV_531	Firmicutes	Clostridia	Clostridiales	Unclassified	Unclassified
11	0	ASV_481	Firmicutes	Clostridia	Clostridiales	Unclassified	Unclassified
11	0	ASV_519	Firmicutes	Clostridia	Clostridiales	Unclassified	Unclassified
11	0	ASV_632	Firmicutes	Clostridia	Clostridiales	Unclassified	Unclassified
11	0.121237	ASV_574	Firmicutes	Clostridia	Clostridiales	Unclassified	Unclassified
11	0	ASV_534	Firmicutes	Clostridia	Clostridiales	Unclassified	Unclassified
11	0	ASV_549	Firmicutes	Clostridia	Clostridiales	Unclassified	Unclassified
11	0.295373	ASV_546	Firmicutes	Clostridia	Clostridiales	Unclassified	Unclassified
11	0	ASV_550	Firmicutes	Clostridia	Clostridiales	Unclassified	Unclassified
11	0	ASV_709	Firmicutes	Clostridia	Clostridiales	Unclassified	Unclassified
11	0	ASV_486	Firmicutes	Clostridia	Clostridiales	Unclassified	Unclassified
11	0	ASV_517	Firmicutes	Clostridia	Clostridiales	Unclassified	Unclassified
11	0	ASV_631	Firmicutes	Clostridia	Clostridiales	Unclassified	Unclassified
11	0	ASV_580	Firmicutes	Clostridia	Clostridiales	Unclassified	Unclassified
11	0	ASV_588	Firmicutes	Clostridia	Clostridiales	Unclassified	Unclassified
11	0	ASV_587	Firmicutes	Clostridia	Clostridiales	Unclassified	Unclassified
11	0	ASV_684	Firmicutes	Clostridia	Clostridiales	Unclassified	Unclassified
11	0	ASV_612	Firmicutes	Clostridia	Clostridiales	Unclassified	Unclassified
11	0	ASV_677	Firmicutes	Clostridia	Clostridiales	Unclassified	Unclassified
11	0.121237	ASV_624	Firmicutes	Clostridia	Clostridiales	Unclassified	Unclassified
11	0	ASV_690	Firmicutes	Clostridia	Clostridiales	Unclassified	Unclassified
11	0	ASV_683	Firmicutes	Clostridia	Clostridiales	Unclassified	Unclassified
11	0	ASV_696	Firmicutes	Clostridia	Clostridiales	Unclassified	Unclassified
11	0.220963	ASV_33	Firmicutes	Clostridia	Clostridiales	Clostridiaceae	Clostridium sensu stricto
11	0	ASV_129	Firmicutes	Clostridia	Clostridiales	Clostridiaceae	Clostridium sensu stricto
11	0	ASV_252	Firmicutes	Clostridia	Clostridiales	Clostridiaceae	Clostridium sensu stricto
11	0	ASV_351	Firmicutes	Clostridia	Clostridiales	Clostridiaceae	Clostridium sensu stricto
11	0.121237	ASV_369	Firmicutes	Clostridia	Clostridiales	Clostridiaceae	Clostridium sensu stricto
11	0	ASV_286	Firmicutes	Clostridia	Clostridiales	Clostridiaceae	Clostridium sensu stricto
11	0	ASV_374	Firmicutes	Clostridia	Clostridiales	Clostridiaceae	Clostridium sensu stricto
11	0	ASV_482	Firmicutes	Clostridia	Clostridiales	Clostridiaceae	Clostridium sensu stricto
11	0	ASV_656	Firmicutes	Clostridia	Clostridiales	Clostridiaceae	Clostridium sensu stricto
11	0	ASV_541	Firmicutes	Clostridia	Clostridiales	Clostridiales	XIII
11	0	ASV_455	Firmicutes	Clostridia	Clostridiales	Clostridiales	XIII
11	0	ASV_697	Firmicutes	Clostridia	Clostridiales	Clostridiales	XIII
11	0	ASV_368	Firmicutes	Clostridia	Clostridiales	Clostridiales incertae sedis XIII	Mogibacterium
11	0	ASV_392	Firmicutes	Clostridia	Clostridiales	Clostridiales incertae sedis XIII	Mogibacterium
11	0	ASV_555	Firmicutes	Clostridia	Clostridiales	Clostridiales incertae sedis XIII	Mogibacterium
11	0	ASV_238	Firmicutes	Clostridia	Clostridiales	Eubacteriaceae	Eubacterium
11	0	ASV_270	Firmicutes	Clostridia	Clostridiales	Eubacteriaceae	Eubacterium
11	0	ASV_461	Firmicutes	Clostridia	Clostridiales	Eubacteriaceae	Eubacterium
11	0.502034	ASV_502	Firmicutes	Clostridia	Clostridiales	Eubacteriaceae	Eubacterium
11	0	ASV_654	Firmicutes	Clostridia	Clostridiales	Eubacteriaceae	Eubacterium
11	0.881729	ASV_23	Firmicutes	Clostridia	Clostridiales	Lachnospiraceae	Unclassified
11	0.251064	ASV_58	Firmicutes	Clostridia	Clostridiales	Lachnospiraceae	Unclassified
11	0.677177	ASV_77	Firmicutes	Clostridia	Clostridiales	Lachnospiraceae	Unclassified
11	0.617877	ASV_82	Firmicutes	Clostridia	Clostridiales	Lachnospiraceae	Unclassified
11	0.631777	ASV_112	Firmicutes	Clostridia	Clostridiales	Lachnospiraceae	Unclassified
11	0	ASV_170	Firmicutes	Clostridia	Clostridiales	Lachnospiraceae	Unclassified
11	0.392758	ASV_189	Firmicutes	Clostridia	Clostridiales	Lachnospiraceae	Unclassified
11	0.508735	ASV_177	Firmicutes	Clostridia	Clostridiales	Lachnospiraceae	Unclassified
11	0	ASV_175	Firmicutes	Clostridia	Clostridiales	Lachnospiraceae	Unclassified
11	0	ASV_185	Firmicutes	Clostridia	Clostridiales	Lachnospiraceae	Unclassified
11	0.400881	ASV_209	Firmicutes	Clostridia	Clostridiales	Lachnospiraceae	Unclassified
11	0.364551	ASV_205	Firmicutes	Clostridia	Clostridiales	Lachnospiraceae	Unclassified
11	0	ASV_193	Firmicutes	Clostridia	Clostridiales	Lachnospiraceae	Unclassified
11	0.374691	ASV_228	Firmicutes	Clostridia	Clostridiales	Lachnospiraceae	Unclassified
11	0.58596	ASV_200	Firmicutes	Clostridia	Clostridiales	Lachnospiraceae	Unclassified
11	0	ASV_230	Firmicutes	Clostridia	Clostridiales	Lachnospiraceae	Unclassified
11	0	ASV_225	Firmicutes	Clostridia	Clostridiales	Lachnospiraceae	Unclassified
11	0.27521	ASV_234	Firmicutes	Clostridia	Clostridiales	Lachnospiraceae	Unclassified
11	0.364551	ASV_256	Firmicutes	Clostridia	Clostridiales	Lachnospiraceae	Unclassified
11	0.483482	ASV_300	Firmicutes	Clostridia	Clostridiales	Lachnospiraceae	Unclassified
11	0	ASV_241	Firmicutes	Clostridia	Clostridiales	Lachnospiraceae	Unclassified
11	0	ASV_251	Firmicutes	Clostridia	Clostridiales	Lachnospiraceae	Unclassified
11	0.384057	ASV_488	Firmicutes	Clostridia	Clostridiales	Lachnospiraceae	Unclassified
11	0.295373	ASV_304	Firmicutes	Clostridia	Clostridiales	Lachnospiraceae	Unclassified
11	0	ASV_338	Firmicutes	Clostridia	Clostridiales	Lachnospiraceae	Unclassified
11	0.415672	ASV_340	Firmicutes	Clostridia	Clostridiales	Lachnospiraceae	Unclassified
11	0.526883	ASV_456	Firmicutes	Clostridia	Clostridiales	Lachnospiraceae	Unclassified
11	0.384057	ASV_342	Firmicutes	Clostridia	Clostridiales	Lachnospiraceae	Unclassified
11	0.594347	ASV_379	Firmicutes	Clostridia	Clostridiales	Lachnospiraceae	Unclassified
11	0.526883	ASV_508	Firmicutes	Clostridia	Clostridiales	Lachnospiraceae	Unclassified
11	0	ASV_344	Firmicutes	Clostridia	Clostridiales	Lachnospiraceae	Unclassified
11	0	ASV_372	Firmicutes	Clostridia	Clostridiales	Lachnospiraceae	Unclassified
11	0.180976	ASV_388	Firmicutes	Clostridia	Clostridiales	Lachnospiraceae	Unclassified
11	0.121237	ASV_325	Firmicutes	Clostridia	Clostridiales	Lachnospiraceae	Unclassified
11	0	ASV_428	Firmicutes	Clostridia	Clostridiales	Lachnospiraceae	Unclassified
11	0.180976	ASV_441	Firmicutes	Clostridia	Clostridiales	Lachnospiraceae	Unclassified
11	0.121237	ASV_463	Firmicutes	Clostridia	Clostridiales	Lachnospiraceae	Unclassified
11	0.374691	ASV_457	Firmicutes	Clostridia	Clostridiales	Lachnospiraceae	Unclassified
11	0.392758	ASV_407	Firmicutes	Clostridia	Clostridiales	Lachnospiraceae	Unclassified
11	0.180976	ASV_678	Firmicutes	Clostridia	Clostridiales	Lachnospiraceae	Unclassified
11	0	ASV_536	Firmicutes	Clostridia	Clostridiales	Lachnospiraceae	Unclassified
11	0.251064	ASV_622	Firmicutes	Clostridia	Clostridiales	Lachnospiraceae	Unclassified
11	0	ASV_653	Firmicutes	Clostridia	Clostridiales	Lachnospiraceae	Unclassified
11	0.121237	ASV_490	Firmicutes	Clostridia	Clostridiales	Lachnospiraceae	Unclassified
11	0	ASV_615	Firmicutes	Clostridia	Clostridiales	Lachnospiraceae	Unclassified
11	0.295373	ASV_566	Firmicutes	Clostridia	Clostridiales	Lachnospiraceae	Unclassified
11	0	ASV_595	Firmicutes	Clostridia	Clostridiales	Lachnospiraceae	Unclassified
11	0	ASV_521	Firmicutes	Clostridia	Clostridiales	Lachnospiraceae	Unclassified
11	0	ASV_589	Firmicutes	Clostridia	Clostridiales	Lachnospiraceae	Unclassified
11	0.428869	ASV_676	Firmicutes	Clostridia	Clostridiales	Lachnospiraceae	Unclassified
11	0	ASV_554	Firmicutes	Clostridia	Clostridiales	Lachnospiraceae	Unclassified
11	0	ASV_614	Firmicutes	Clostridia	Clostridiales	Lachnospiraceae	Unclassified
11	0	ASV_560	Firmicutes	Clostridia	Clostridiales	Lachnospiraceae	Unclassified
11	0	ASV_562	Firmicutes	Clostridia	Clostridiales	Lachnospiraceae	Unclassified
11	0	ASV_685	Firmicutes	Clostridia	Clostridiales	Lachnospiraceae	Unclassified
11	0.220963	ASV_604	Firmicutes	Clostridia	Clostridiales	Lachnospiraceae	Unclassified
11	0	ASV_650	Firmicutes	Clostridia	Clostridiales	Lachnospiraceae	Unclassified
11	0.34134	ASV_660	Firmicutes	Clostridia	Clostridiales	Lachnospiraceae	Unclassified
11	0	ASV_687	Firmicutes	Clostridia	Clostridiales	Lachnospiraceae	Unclassified
11	0.180976	ASV_626	Firmicutes	Clostridia	Clostridiales	Lachnospiraceae	Unclassified
11	0	ASV_716	Firmicutes	Clostridia	Clostridiales	Lachnospiraceae	Unclassified
11	0	ASV_673	Firmicutes	Clostridia	Clostridiales	Lachnospiraceae	Unclassified
11	0.415672	ASV_679	Firmicutes	Clostridia	Clostridiales	Lachnospiraceae	Unclassified
11	0	ASV_695	Firmicutes	Clostridia	Clostridiales	Lachnospiraceae	Unclassified
11	0	ASV_688	Firmicutes	Clostridia	Clostridiales	Lachnospiraceae	Unclassified
11	0	ASV_718	Firmicutes	Clostridia	Clostridiales	Lachnospiraceae	Unclassified
11	0	ASV_7	Firmicutes	Clostridia	Clostridiales	Lachnospiraceae	Agathobacter
11	0	ASV_54	Firmicutes	Clostridia	Clostridiales	Lachnospiraceae	Anaerobutyricum
11	0.483482	ASV_57	Firmicutes	Clostridia	Clostridiales	Lachnospiraceae	Anaerobutyricum
11	0.494947	ASV_75	Firmicutes	Clostridia	Clostridiales	Lachnospiraceae	Anaerobutyricum
11	0.529663	ASV_131	Firmicutes	Clostridia	Clostridiales	Lachnospiraceae	Anaerobutyricum
11	0	ASV_186	Firmicutes	Clostridia	Clostridiales	Lachnospiraceae	Anaerobutyricum
11	0	ASV_214	Firmicutes	Clostridia	Clostridiales	Lachnospiraceae	Anaerobutyricum
11	0	ASV_247	Firmicutes	Clostridia	Clostridiales	Lachnospiraceae	Anaerobutyricum
11	0.64426	ASV_20	Firmicutes	Clostridia	Clostridiales	Lachnospiraceae	Anaerostipes
11	0.547533	ASV_98	Firmicutes	Clostridia	Clostridiales	Lachnospiraceae	Anaerostipes
11	0	ASV_158	Firmicutes	Clostridia	Clostridiales	Lachnospiraceae	Anaerostipes
11	0.251064	ASV_229	Firmicutes	Clostridia	Clostridiales	Lachnospiraceae	Anaerotignum
11	0	ASV_316	Firmicutes	Clostridia	Clostridiales	Lachnospiraceae	Anaerotignum
11	0	ASV_499	Firmicutes	Clostridia	Clostridiales	Lachnospiraceae	Anaerotignum
11	0	ASV_665	Firmicutes	Clostridia	Clostridiales	Lachnospiraceae	Anaerotignum
11	0.858717	ASV_14	Firmicutes	Clostridia	Clostridiales	Lachnospiraceae	Blautia
11	0.760636	ASV_30	Firmicutes	Clostridia	Clostridiales	Lachnospiraceae	Blautia
11	0.584212	ASV_34	Firmicutes	Clostridia	Clostridiales	Lachnospiraceae	Blautia
11	0.738757	ASV_53	Firmicutes	Clostridia	Clostridiales	Lachnospiraceae	Blautia
11	0	ASV_81	Firmicutes	Clostridia	Clostridiales	Lachnospiraceae	Blautia
11	0.483482	ASV_91	Firmicutes	Clostridia	Clostridiales	Lachnospiraceae	Blautia
11	0.578811	ASV_116	Firmicutes	Clostridia	Clostridiales	Lachnospiraceae	Blautia
11	0.27521	ASV_202	Firmicutes	Clostridia	Clostridiales	Lachnospiraceae	Blautia
11	0.121237	ASV_437	Firmicutes	Clostridia	Clostridiales	Lachnospiraceae	Blautia
11	0.384057	ASV_535	Firmicutes	Clostridia	Clostridiales	Lachnospiraceae	Blautia
11	0.220963	ASV_564	Firmicutes	Clostridia	Clostridiales	Lachnospiraceae	Blautia
11	0	ASV_601	Firmicutes	Clostridia	Clostridiales	Lachnospiraceae	Blautia
11	0	ASV_663	Firmicutes	Clostridia	Clostridiales	Lachnospiraceae	Blautia
11	0	ASV_245	Firmicutes	Clostridia	Clostridiales	Lachnospiraceae	Butyrivibrio
11	0	ASV_579	Firmicutes	Clostridia	Clostridiales	Lachnospiraceae	Cellulosilyticum
11	0	ASV_487	Firmicutes	Clostridia	Clostridiales	Lachnospiraceae	Cellulosilyticum
11	0	ASV_689	Firmicutes	Clostridia	Clostridiales	Lachnospiraceae	Cellulosilyticum
11	0.180976	ASV_397	Firmicutes	Clostridia	Clostridiales	Lachnospiraceae	Clostridium
11	0.587684	ASV_37	Firmicutes	Clostridia	Clostridiales	Lachnospiraceae	Coprococcus
11	0.578811	ASV_96	Firmicutes	Clostridia	Clostridiales	Lachnospiraceae	Coprococcus
11	0	ASV_265	Firmicutes	Clostridia	Clostridiales	Lachnospiraceae	Coprococcus
11	0	ASV_497	Firmicutes	Clostridia	Clostridiales	Lachnospiraceae	Coprococcus
11	0	ASV_544	Firmicutes	Clostridia	Clostridiales	Lachnospiraceae	Coprococcus
11	0.491243	ASV_126	Firmicutes	Clostridia	Clostridiales	Lachnospiraceae	Dorea
11	0.295373	ASV_659	Firmicutes	Clostridia	Clostridiales	Lachnospiraceae	Eisenbergiella
11	0.364551	ASV_39	Firmicutes	Clostridia	Clostridiales	Lachnospiraceae	Enterocloster
11	0.295373	ASV_643	Firmicutes	Clostridia	Clostridiales	Lachnospiraceae	Enterocloster
11	0.180976	ASV_620	Firmicutes	Clostridia	Clostridiales	Lachnospiraceae	Faecalimonas
11	0	ASV_409	Firmicutes	Clostridia	Clostridiales	Lachnospiraceae	Frisingicoccus
11	0	ASV_429	Firmicutes	Clostridia	Clostridiales	Lachnospiraceae	Frisingicoccus
11	0	ASV_698	Firmicutes	Clostridia	Clostridiales	Lachnospiraceae	Frisingicoccus
11	0	ASV_62	Firmicutes	Clostridia	Clostridiales	Lachnospiraceae	Fusicatenibacter
11	0	ASV_468	Firmicutes	Clostridia	Clostridiales	Lachnospiraceae	Howardella
11	0.353494	ASV_500	Firmicutes	Clostridia	Clostridiales	Lachnospiraceae	Hungatella
11	0.605201	ASV_109	Firmicutes	Clostridia	Clostridiales	Lachnospiraceae	Lachnospira
11	0.606676	ASV_191	Firmicutes	Clostridia	Clostridiales	Lachnospiraceae	Lachnospira
11	0	ASV_359	Firmicutes	Clostridia	Clostridiales	Lachnospiraceae	Lachnospira
11	0.295373	ASV_43	Firmicutes	Clostridia	Clostridiales	Lachnospiraceae	Lachnospiracea incertae sedis
11	0	ASV_174	Firmicutes	Clostridia	Clostridiales	Lachnospiraceae	Lachnospiracea incertae sedis
11	0	ASV_283	Firmicutes	Clostridia	Clostridiales	Lachnospiraceae	Lachnospiracea incertae sedis
11	0	ASV_367	Firmicutes	Clostridia	Clostridiales	Lachnospiraceae	Lachnospiracea incertae sedis
11	0.422448	ASV_529	Firmicutes	Clostridia	Clostridiales	Lachnospiraceae	Lachnospiracea incertae sedis
11	0.685159	ASV_70	Firmicutes	Clostridia	Clostridiales	Lachnospiraceae	Mediterraneibacter
11	0.699027	ASV_95	Firmicutes	Clostridia	Clostridiales	Lachnospiraceae	Mediterraneibacter
11	0	ASV_285	Firmicutes	Clostridia	Clostridiales	Lachnospiraceae	Mediterraneibacter
11	0.180976	ASV_542	Firmicutes	Clostridia	Clostridiales	Lachnospiraceae	Mediterraneibacter
11	0	ASV_573	Firmicutes	Clostridia	Clostridiales	Lachnospiraceae	Moryella
11	0.295373	ASV_65	Firmicutes	Clostridia	Clostridiales	Lachnospiraceae	Roseburia
11	0	ASV_111	Firmicutes	Clostridia	Clostridiales	Lachnospiraceae	Roseburia
11	0	ASV_163	Firmicutes	Clostridia	Clostridiales	Lachnospiraceae	Roseburia
11	0.27521	ASV_172	Firmicutes	Clostridia	Clostridiales	Lachnospiraceae	Roseburia
11	0	ASV_366	Firmicutes	Clostridia	Clostridiales	Lachnospiraceae	Roseburia
11	0	ASV_339	Firmicutes	Clostridia	Clostridiales	Lachnospiraceae	Roseburia
11	0	ASV_411	Firmicutes	Clostridia	Clostridiales	Lachnospiraceae	Roseburia
11	0	ASV_513	Firmicutes	Clostridia	Clostridiales	Lachnospiraceae	Roseburia
11	0.677999	ASV_72	Firmicutes	Clostridia	Clostridiales	Lachnospiraceae	Ruminococcus2
11	0.34134	ASV_167	Firmicutes	Clostridia	Clostridiales	Lachnospiraceae	Ruminococcus2
11	0	ASV_533	Firmicutes	Clostridia	Clostridiales	Lachnospiraceae	Sellimonas
11	0.400881	ASV_3	Firmicutes	Clostridia	Clostridiales	Peptococcaceae	Peptococcus
11	0.27521	ASV_9	Firmicutes	Clostridia	Clostridiales	Peptococcaceae	Peptococcus
11	0	ASV_400	Firmicutes	Clostridia	Clostridiales	Peptococcaceae	Peptococcus
11	0.603708	ASV_2	Firmicutes	Clostridia	Clostridiales	Peptoniphilaceae	Anaerococcus
11	0.121237	ASV_123	Firmicutes	Clostridia	Clostridiales	Peptoniphilaceae	Anaerococcus
11	0	ASV_219	Firmicutes	Clostridia	Clostridiales	Peptoniphilaceae	Anaerococcus
11	0	ASV_464	Firmicutes	Clostridia	Clostridiales	Peptoniphilaceae	Anaerococcus
11	0	ASV_617	Firmicutes	Clostridia	Clostridiales	Peptoniphilaceae	Ezakiella
11	0	ASV_320	Firmicutes	Clostridia	Clostridiales	Peptoniphilaceae	Finegoldia
11	0	ASV_575	Firmicutes	Clostridia	Clostridiales	Peptoniphilaceae	Murdochiella
11	0.668639	ASV_60	Firmicutes	Clostridia	Clostridiales	Peptoniphilaceae	Parvimonas
11	0	ASV_444	Firmicutes	Clostridia	Clostridiales	Peptoniphilaceae	Parvimonas
11	0	ASV_140	Firmicutes	Clostridia	Clostridiales	Peptoniphilaceae	Peptoniphilus
11	0.121237	ASV_211	Firmicutes	Clostridia	Clostridiales	Peptoniphilaceae	Peptoniphilus
11	0.483482	ASV_215	Firmicutes	Clostridia	Clostridiales	Peptoniphilaceae	Peptoniphilus
11	0.295373	ASV_210	Firmicutes	Clostridia	Clostridiales	Peptoniphilaceae	Peptoniphilus
11	0	ASV_27	Firmicutes	Clostridia	Clostridiales	Peptostreptococcaceae	Unclassified
11	0	ASV_128	Firmicutes	Clostridia	Clostridiales	Peptostreptococcaceae	Unclassified
11	0.602197	ASV_114	Firmicutes	Clostridia	Clostridiales	Peptostreptococcaceae	Peptostreptococcus
11	0.44633	ASV_18	Firmicutes	Clostridia	Clostridiales	Peptostreptococcaceae	Romboutsia
11	0	ASV_159	Firmicutes	Clostridia	Clostridiales	Peptostreptococcaceae	Romboutsia
11	0	ASV_625	Firmicutes	Clostridia	Clostridiales	Peptostreptococcaceae	Terrisporobacter
11	0	ASV_639	Firmicutes	Clostridia	Clostridiales	Peptostreptococcaceae	Terrisporobacter
11	0.567239	ASV_46	Firmicutes	Clostridia	Clostridiales	Ruminococcaceae	Unclassified
11	0	ASV_110	Firmicutes	Clostridia	Clostridiales	Ruminococcaceae	Unclassified
11	0.180976	ASV_107	Firmicutes	Clostridia	Clostridiales	Ruminococcaceae	Unclassified
11	0	ASV_118	Firmicutes	Clostridia	Clostridiales	Ruminococcaceae	Unclassified
11	0.220963	ASV_125	Firmicutes	Clostridia	Clostridiales	Ruminococcaceae	Unclassified
11	0.662287	ASV_133	Firmicutes	Clostridia	Clostridiales	Ruminococcaceae	Unclassified
11	0.312682	ASV_136	Firmicutes	Clostridia	Clostridiales	Ruminococcaceae	Unclassified
11	0.672126	ASV_168	Firmicutes	Clostridia	Clostridiales	Ruminococcaceae	Unclassified
11	0	ASV_164	Firmicutes	Clostridia	Clostridiales	Ruminococcaceae	Unclassified
11	0	ASV_197	Firmicutes	Clostridia	Clostridiales	Ruminococcaceae	Unclassified
11	0.180976	ASV_190	Firmicutes	Clostridia	Clostridiales	Ruminococcaceae	Unclassified
11	0	ASV_212	Firmicutes	Clostridia	Clostridiales	Ruminococcaceae	Unclassified
11	0	ASV_213	Firmicutes	Clostridia	Clostridiales	Ruminococcaceae	Unclassified
11	0	ASV_240	Firmicutes	Clostridia	Clostridiales	Ruminococcaceae	Unclassified
11	0	ASV_277	Firmicutes	Clostridia	Clostridiales	Ruminococcaceae	Unclassified
11	0.180976	ASV_253	Firmicutes	Clostridia	Clostridiales	Ruminococcaceae	Unclassified
11	0	ASV_264	Firmicutes	Clostridia	Clostridiales	Ruminococcaceae	Unclassified
11	0.4085	ASV_327	Firmicutes	Clostridia	Clostridiales	Ruminococcaceae	Unclassified
11	0	ASV_317	Firmicutes	Clostridia	Clostridiales	Ruminococcaceae	Unclassified
11	0.251064	ASV_438	Firmicutes	Clostridia	Clostridiales	Ruminococcaceae	Unclassified
11	0	ASV_319	Firmicutes	Clostridia	Clostridiales	Ruminococcaceae	Unclassified
11	0.43497	ASV_329	Firmicutes	Clostridia	Clostridiales	Ruminococcaceae	Unclassified
11	0.392758	ASV_446	Firmicutes	Clostridia	Clostridiales	Ruminococcaceae	Unclassified
11	0	ASV_426	Firmicutes	Clostridia	Clostridiales	Ruminococcaceae	Unclassified
11	0.251064	ASV_553	Firmicutes	Clostridia	Clostridiales	Ruminococcaceae	Unclassified
11	0	ASV_431	Firmicutes	Clostridia	Clostridiales	Ruminococcaceae	Unclassified
11	0	ASV_525	Firmicutes	Clostridia	Clostridiales	Ruminococcaceae	Unclassified
11	0	ASV_647	Firmicutes	Clostridia	Clostridiales	Ruminococcaceae	Unclassified
11	0	ASV_664	Firmicutes	Clostridia	Clostridiales	Ruminococcaceae	Unclassified
11	0	ASV_602	Firmicutes	Clostridia	Clostridiales	Ruminococcaceae	Unclassified
11	0	ASV_590	Firmicutes	Clostridia	Clostridiales	Ruminococcaceae	Unclassified
11	0	ASV_552	Firmicutes	Clostridia	Clostridiales	Ruminococcaceae	Unclassified
11	0	ASV_605	Firmicutes	Clostridia	Clostridiales	Ruminococcaceae	Unclassified
11	0	ASV_651	Firmicutes	Clostridia	Clostridiales	Ruminococcaceae	Unclassified
11	0.251064	ASV_675	Firmicutes	Clostridia	Clostridiales	Ruminococcaceae	Unclassified
11	0	ASV_711	Firmicutes	Clostridia	Clostridiales	Ruminococcaceae	Unclassified
11	0	ASV_630	Firmicutes	Clostridia	Clostridiales	Ruminococcaceae	Unclassified
11	0.121237	ASV_693	Firmicutes	Clostridia	Clostridiales	Ruminococcaceae	Unclassified
11	0	ASV_616	Firmicutes	Clostridia	Clostridiales	Ruminococcaceae	Unclassified
11	0	ASV_714	Firmicutes	Clostridia	Clostridiales	Ruminococcaceae	Unclassified
11	0	ASV_613	Firmicutes	Clostridia	Clostridiales	Ruminococcaceae	Unclassified
11	0	ASV_638	Firmicutes	Clostridia	Clostridiales	Ruminococcaceae	Unclassified
11	0	ASV_691	Firmicutes	Clostridia	Clostridiales	Ruminococcaceae	Unclassified
11	0.44633	ASV_187	Firmicutes	Clostridia	Clostridiales	Ruminococcaceae	Agathobaculum
11	0.364551	ASV_347	Firmicutes	Clostridia	Clostridiales	Ruminococcaceae	Agathobaculum
11	0	ASV_451	Firmicutes	Clostridia	Clostridiales	Ruminococcaceae	Agathobaculum
11	0	ASV_510	Firmicutes	Clostridia	Clostridiales	Ruminococcaceae	Agathobaculum
11	0	ASV_700	Firmicutes	Clostridia	Clostridiales	Ruminococcaceae	Butyricicoccus
11	0	ASV_124	Firmicutes	Clostridia	Clostridiales	Ruminococcaceae	Clostridium
11	0	ASV_326	Firmicutes	Clostridia	Clostridiales	Ruminococcaceae	Clostridium
11	0	ASV_373	Firmicutes	Clostridia	Clostridiales	Ruminococcaceae	Clostridium
11	0	ASV_637	Firmicutes	Clostridia	Clostridiales	Ruminococcaceae	Clostridium
11	0	ASV_246	Firmicutes	Clostridia	Clostridiales	Ruminococcaceae	Colidextribacter
11	0	ASV_548	Firmicutes	Clostridia	Clostridiales	Ruminococcaceae	Colidextribacter
11	0	ASV_717	Firmicutes	Clostridia	Clostridiales	Ruminococcaceae	Colidextribacter
11	0.121237	ASV_11	Firmicutes	Clostridia	Clostridiales	Ruminococcaceae	Faecalibacterium
11	0.845462	ASV_12	Firmicutes	Clostridia	Clostridiales	Ruminococcaceae	Faecalibacterium
11	0	ASV_47	Firmicutes	Clostridia	Clostridiales	Ruminococcaceae	Faecalibacterium
11	0	ASV_79	Firmicutes	Clostridia	Clostridiales	Ruminococcaceae	Faecalibacterium
11	0	ASV_84	Firmicutes	Clostridia	Clostridiales	Ruminococcaceae	Faecalibacterium
11	0	ASV_208	Firmicutes	Clostridia	Clostridiales	Ruminococcaceae	Faecalibacterium
11	0	ASV_268	Firmicutes	Clostridia	Clostridiales	Ruminococcaceae	Faecalibacterium
11	0	ASV_322	Firmicutes	Clostridia	Clostridiales	Ruminococcaceae	Faecalibacterium
11	0	ASV_662	Firmicutes	Clostridia	Clostridiales	Ruminococcaceae	Faecalibacterium
11	0	ASV_471	Firmicutes	Clostridia	Clostridiales	Ruminococcaceae	Fastidiosipila
11	0.392758	ASV_507	Firmicutes	Clostridia	Clostridiales	Ruminococcaceae	Flavonifractor
11	0	ASV_301	Firmicutes	Clostridia	Clostridiales	Ruminococcaceae	Flintibacter
11	0	ASV_596	Firmicutes	Clostridia	Clostridiales	Ruminococcaceae	Flintibacter
11	0	ASV_636	Firmicutes	Clostridia	Clostridiales	Ruminococcaceae	Flintibacter
11	0.867925	ASV_25	Firmicutes	Clostridia	Clostridiales	Ruminococcaceae	Gemmiger
11	0.831537	ASV_40	Firmicutes	Clostridia	Clostridiales	Ruminococcaceae	Gemmiger
11	0.466308	ASV_108	Firmicutes	Clostridia	Clostridiales	Ruminococcaceae	Gemmiger
11	0	ASV_155	Firmicutes	Clostridia	Clostridiales	Ruminococcaceae	Gemmiger
11	0.645334	ASV_282	Firmicutes	Clostridia	Clostridiales	Ruminococcaceae	Gemmiger
11	0	ASV_383	Firmicutes	Clostridia	Clostridiales	Ruminococcaceae	Gemmiger
11	0	ASV_137	Firmicutes	Clostridia	Clostridiales	Ruminococcaceae	Negativibacillus
11	0.573162	ASV_180	Firmicutes	Clostridia	Clostridiales	Ruminococcaceae	Negativibacillus
11	0	ASV_434	Firmicutes	Clostridia	Clostridiales	Ruminococcaceae	Negativibacillus
11	0.494947	ASV_74	Firmicutes	Clostridia	Clostridiales	Ruminococcaceae	Neglecta
11	0.180976	ASV_702	Firmicutes	Clostridia	Clostridiales	Ruminococcaceae	Neglecta
11	0.121237	ASV_430	Firmicutes	Clostridia	Clostridiales	Ruminococcaceae	Paludicola
11	0.888824	ASV_8	Firmicutes	Clostridia	Clostridiales	Ruminococcaceae	Ruminococcus
11	0.121237	ASV_28	Firmicutes	Clostridia	Clostridiales	Ruminococcaceae	Ruminococcus
11	0	ASV_32	Firmicutes	Clostridia	Clostridiales	Ruminococcaceae	Ruminococcus
11	0.121237	ASV_42	Firmicutes	Clostridia	Clostridiales	Ruminococcaceae	Ruminococcus
11	0	ASV_56	Firmicutes	Clostridia	Clostridiales	Ruminococcaceae	Ruminococcus
11	0	ASV_88	Firmicutes	Clostridia	Clostridiales	Ruminococcaceae	Ruminococcus
11	0	ASV_267	Firmicutes	Clostridia	Clostridiales	Ruminococcaceae	Ruminococcus
11	0	ASV_292	Firmicutes	Clostridia	Clostridiales	Ruminococcaceae	Ruminococcus
11	0	ASV_324	Firmicutes	Clostridia	Clostridiales	Ruminococcaceae	Ruminococcus
11	0	ASV_416	Firmicutes	Clostridia	Clostridiales	Ruminococcaceae	Ruminococcus
11	0	ASV_469	Firmicutes	Clostridia	Clostridiales	Ruminococcaceae	Ruminococcus
11	0.180976	ASV_583	Firmicutes	Clostridia	Clostridiales	Ruminococcaceae	Ruminococcus
11	0	ASV_608	Firmicutes	Clostridia	Clostridiales	Ruminococcaceae	Ruminococcus
11	0.466308	ASV_279	Firmicutes	Clostridia	Clostridiales	Ruminococcaceae	Ruthenibacterium
11	0.121237	ASV_188	Firmicutes	Erysipelotrichia	Erysipelotrichales	Erysipelatoclostridiaceae	Erysipelatoclostridium
11	0.121237	ASV_423	Firmicutes	Erysipelotrichia	Erysipelotrichales	Erysipelatoclostridiaceae	Erysipelatoclostridium
11	0.650568	ASV_194	Firmicutes	Erysipelotrichia	Erysipelotrichales	Erysipelotrichaceae	Unclassified
11	0	ASV_287	Firmicutes	Erysipelotrichia	Erysipelotrichales	Erysipelotrichaceae	Unclassified
11	0.518144	ASV_394	Firmicutes	Erysipelotrichia	Erysipelotrichales	Erysipelotrichaceae	Unclassified
11	0	ASV_443	Firmicutes	Erysipelotrichia	Erysipelotrichales	Erysipelotrichaceae	Unclassified
11	0	ASV_511	Firmicutes	Erysipelotrichia	Erysipelotrichales	Erysipelotrichaceae	Unclassified
11	0.27521	ASV_577	Firmicutes	Erysipelotrichia	Erysipelotrichales	Erysipelotrichaceae	Unclassified
11	0	ASV_557	Firmicutes	Erysipelotrichia	Erysipelotrichales	Erysipelotrichaceae	Unclassified
11	0	ASV_559	Firmicutes	Erysipelotrichia	Erysipelotrichales	Erysipelotrichaceae	Unclassified
11	0	ASV_273	Firmicutes	Erysipelotrichia	Erysipelotrichales	Erysipelotrichaceae	Absicoccus
11	0	ASV_272	Firmicutes	Erysipelotrichia	Erysipelotrichales	Erysipelotrichaceae	Catenibacterium
11	0	ASV_495	Firmicutes	Erysipelotrichia	Erysipelotrichales	Erysipelotrichaceae	Catenibacterium
11	0.491243	ASV_568	Firmicutes	Erysipelotrichia	Erysipelotrichales	Erysipelotrichaceae	Catenibacterium
11	0	ASV_467	Firmicutes	Erysipelotrichia	Erysipelotrichales	Erysipelotrichaceae	Eggerthia
11	0.708964	ASV_80	Firmicutes	Erysipelotrichia	Erysipelotrichales	Erysipelotrichaceae	Faecalibacillus
11	0.606676	ASV_192	Firmicutes	Erysipelotrichia	Erysipelotrichales	Erysipelotrichaceae	Faecalibacillus
11	0	ASV_260	Firmicutes	Erysipelotrichia	Erysipelotrichales	Erysipelotrichaceae	Faecalibacillus
11	0	ASV_269	Firmicutes	Erysipelotrichia	Erysipelotrichales	Erysipelotrichaceae	Faecalibacillus
11	0	ASV_445	Firmicutes	Erysipelotrichia	Erysipelotrichales	Erysipelotrichaceae	Faecalibacillus
11	0	ASV_489	Firmicutes	Erysipelotrichia	Erysipelotrichales	Erysipelotrichaceae	Faecalibacillus
11	0	ASV_19	Firmicutes	Erysipelotrichia	Erysipelotrichales	Erysipelotrichaceae	Holdemanella
11	0	ASV_61	Firmicutes	Erysipelotrichia	Erysipelotrichales	Erysipelotrichaceae	Holdemanella
11	0	ASV_93	Firmicutes	Erysipelotrichia	Erysipelotrichales	Erysipelotrichaceae	Holdemanella
11	0	ASV_105	Firmicutes	Erysipelotrichia	Erysipelotrichales	Erysipelotrichaceae	Holdemanella
11	0	ASV_144	Firmicutes	Erysipelotrichia	Erysipelotrichales	Erysipelotrichaceae	Holdemanella
11	0	ASV_349	Firmicutes	Erysipelotrichia	Erysipelotrichales	Erysipelotrichaceae	Holdemanella
11	0.651588	ASV_179	Firmicutes	Erysipelotrichia	Erysipelotrichales	Erysipelotrichaceae	Solobacterium
11	0	ASV_143	Firmicutes	Erysipelotrichia	Erysipelotrichales	Erysipelotrichaceae	Turicibacter
11	0	ASV_311	Firmicutes	Erysipelotrichia	Erysipelotrichales	Erysipelotrichaceae	Turicibacter
11	0.50543	ASV_206	Firmicutes	Negativicutes	Acidaminococcales	Acidaminococcaceae	Phascolarctobacterium
11	0	ASV_672	Firmicutes	Negativicutes	Acidaminococcales	Acidaminococcaceae	Phascolarctobacterium
11	0	ASV_538	Firmicutes	Negativicutes	Acidaminococcales	Acidaminococcaceae	Phascolarctobacterium
11	0	ASV_666	Firmicutes	Negativicutes	Acidaminococcales	Acidaminococcaceae	Phascolarctobacterium
11	0.180976	ASV_26	Firmicutes	Negativicutes	Veillonellales	Veillonellaceae	Dialister
11	0	ASV_222	Firmicutes	Negativicutes	Veillonellales	Veillonellaceae	Dialister
11	0.43497	ASV_313	Firmicutes	Negativicutes	Veillonellales	Veillonellaceae	Dialister
11	0	ASV_520	Firmicutes	Negativicutes	Veillonellales	Veillonellaceae	Dialister
11	0	ASV_713	Firmicutes	Negativicutes	Veillonellales	Veillonellaceae	Dialister
11	0	ASV_371	Firmicutes	Negativicutes	Veillonellales	Veillonellaceae	Negativicoccus
11	0.220963	ASV_239	Firmicutes	Negativicutes	Veillonellales	Veillonellaceae	Veillonella
11	0	ASV_293	Firmicutes	Negativicutes	Veillonellales	Veillonellaceae	Veillonella
11	0	ASV_321	Firmicutes	Negativicutes	Veillonellales	Veillonellaceae	Veillonella
11	0	ASV_422	Firmicutes	Negativicutes	Veillonellales	Veillonellaceae	Veillonella
11	0	ASV_439	Firmicutes	Negativicutes	Veillonellales	Veillonellaceae	Veillonella
11	0	ASV_474	Firmicutes	Negativicutes	Veillonellales	Veillonellaceae	Veillonella
11	0	ASV_436	Firmicutes	Negativicutes	Veillonellales	Veillonellaceae	Veillonella
11	0	ASV_148	Fusobacteria	Fusobacteriia	Fusobacteriales	Fusobacteriaceae	Fusobacterium
11	0	ASV_183	Fusobacteria	Fusobacteriia	Fusobacteriales	Fusobacteriaceae	Fusobacterium
11	0	ASV_275	Fusobacteria	Fusobacteriia	Fusobacteriales	Fusobacteriaceae	Fusobacterium
11	0.524039	ASV_289	Fusobacteria	Fusobacteriia	Fusobacteriales	Fusobacteriaceae	Fusobacterium
11	0.295373	ASV_421	Fusobacteria	Fusobacteriia	Fusobacteriales	Fusobacteriaceae	Fusobacterium
11	0	ASV_582	Fusobacteria	Fusobacteriia	Fusobacteriales	Fusobacteriaceae	Fusobacterium
11	0.487424	ASV_661	Fusobacteria	Fusobacteriia	Fusobacteriales	Fusobacteriaceae	Fusobacterium
11	0	ASV_593	Fusobacteria	Fusobacteriia	Fusobacteriales	Fusobacteriaceae	Fusobacterium
11	0.43497	ASV_658	Fusobacteria	Fusobacteriia	Fusobacteriales	Fusobacteriaceae	Fusobacterium
11	0.251064	ASV_68	Fusobacteria	Fusobacteriia	Fusobacteriales	Fusobacteriaceae	Fusobacterium
11	0	ASV_223	Proteobacteria	Alphaproteobacteria	Unclassified	Unclassified	Unclassified
11	0	ASV_258	Proteobacteria	Alphaproteobacteria	Unclassified	Unclassified	Unclassified
11	0.295373	ASV_378	Proteobacteria	Alphaproteobacteria	Unclassified	Unclassified	Unclassified
11	0	ASV_432	Proteobacteria	Alphaproteobacteria	Unclassified	Unclassified	Unclassified
11	0	ASV_526	Proteobacteria	Alphaproteobacteria	Unclassified	Unclassified	Unclassified
11	0	ASV_640	Proteobacteria	Alphaproteobacteria	Unclassified	Unclassified	Unclassified
11	0	ASV_424	Proteobacteria	Alphaproteobacteria	Rhizobiales	Bradyrhizobiaceae	Unclassified
11	0	ASV_433	Proteobacteria	Alphaproteobacteria	Rhizobiales	Bradyrhizobiaceae	Bradyrhizobium
11	0.295373	ASV_49	Proteobacteria	Alphaproteobacteria	Rhizobiales	Methylobacteriaceae	Methylobacterium
11	0.121237	ASV_291	Proteobacteria	Alphaproteobacteria	Rhizobiales	Methylobacteriaceae	Methylobacterium
11	0	ASV_706	Proteobacteria	Alphaproteobacteria	Rhizobiales	Methylobacteriaceae	Methylobacterium
11	0	ASV_537	Proteobacteria	Alphaproteobacteria	Rhizobiales	Phyllobacteriaceae	Phyllobacterium
11	0	ASV_585	Proteobacteria	Alphaproteobacteria	Rhodobacterales	Rhodobacteraceae	Paracoccus
11	0	ASV_652	Proteobacteria	Alphaproteobacteria	Rhodobacterales	Rhodobacteraceae	Paracoccus
11	0.121237	ASV_89	Proteobacteria	Alphaproteobacteria	Sphingomonadales	Sphingomonadaceae	Sphingomonas
11	0.121237	ASV_261	Proteobacteria	Alphaproteobacteria	Sphingomonadales	Sphingomonadaceae	Sphingomonas
11	0	ASV_353	Proteobacteria	Betaproteobacteria	Burkholderiales	Unclassified	Unclassified
11	0.180976	ASV_195	Proteobacteria	Betaproteobacteria	Burkholderiales	Burkholderiaceae	Burkholderia
11	0.180976	ASV_576	Proteobacteria	Betaproteobacteria	Burkholderiales	Burkholderiaceae	Cupriavidus
11	0	ASV_645	Proteobacteria	Betaproteobacteria	Burkholderiales	Comamonadaceae	Aquabacterium
11	0	ASV_113	Proteobacteria	Betaproteobacteria	Burkholderiales	Comamonadaceae	Comamonas
11	0.312682	ASV_44	Proteobacteria	Betaproteobacteria	Burkholderiales	Comamonadaceae	Delftia
11	0	ASV_297	Proteobacteria	Betaproteobacteria	Burkholderiales	Oxalobacteraceae	Undibacterium
11	0	ASV_484	Proteobacteria	Betaproteobacteria	Burkholderiales	Sutterellaceae	Unclassified
11	0	ASV_712	Proteobacteria	Betaproteobacteria	Burkholderiales	Sutterellaceae	Duodenibacillus
11	0	ASV_494	Proteobacteria	Betaproteobacteria	Burkholderiales	Sutterellaceae	Duodenibacillus
11	0.451638	ASV_701	Proteobacteria	Betaproteobacteria	Burkholderiales	Sutterellaceae	Parasutterella
11	0.603708	ASV_101	Proteobacteria	Betaproteobacteria	Burkholderiales	Sutterellaceae	Sutterella
11	0	ASV_362	Proteobacteria	Betaproteobacteria	Burkholderiales	Sutterellaceae	Sutterella
11	0	ASV_376	Proteobacteria	Betaproteobacteria	Burkholderiales	Sutterellaceae	Sutterella
11	0	ASV_527	Proteobacteria	Betaproteobacteria	Burkholderiales	Sutterellaceae	Sutterella
11	0	ASV_598	Proteobacteria	Betaproteobacteria	Burkholderiales	Sutterellaceae	Sutterella
11	0	ASV_607	Proteobacteria	Betaproteobacteria	Burkholderiales	Sutterellaceae	Sutterella
11	0	ASV_682	Proteobacteria	Betaproteobacteria	Burkholderiales	Sutterellaceae	Sutterella
11	0.34134	ASV_450	Proteobacteria	Deltaproteobacteria	Desulfovibrionales	Desulfovibrionaceae	Bilophila
11	0	ASV_668	Proteobacteria	Deltaproteobacteria	Desulfovibrionales	Desulfovibrionaceae	Bilophila
11	0	ASV_363	Proteobacteria	Deltaproteobacteria	Desulfovibrionales	Desulfovibrionaceae	Desulfovibrio
11	0	ASV_160	Proteobacteria	Gammaproteobacteria	Aeromonadales	Succinivibrionaceae	Succinivibrio
11	0	ASV_242	Proteobacteria	Gammaproteobacteria	Aeromonadales	Succinivibrionaceae	Succinivibrio
11	0.870847	ASV_67	Proteobacteria	Gammaproteobacteria	Enterobacterales	Enterobacteriaceae	Unclassified
11	0.729429	ASV_207	Proteobacteria	Gammaproteobacteria	Enterobacterales	Enterobacteriaceae	Unclassified
11	0	ASV_216	Proteobacteria	Gammaproteobacteria	Enterobacterales	Enterobacteriaceae	Unclassified
11	0	ASV_341	Proteobacteria	Gammaproteobacteria	Enterobacterales	Enterobacteriaceae	Unclassified
11	0	ASV_480	Proteobacteria	Gammaproteobacteria	Enterobacterales	Enterobacteriaceae	Unclassified
11	0.295373	ASV_181	Proteobacteria	Gammaproteobacteria	Enterobacterales	Enterobacteriaceae	Klebsiella
11	0	ASV_290	Proteobacteria	Gammaproteobacteria	Enterobacterales	Enterobacteriaceae	Klebsiella
11	0	ASV_310	Proteobacteria	Gammaproteobacteria	Enterobacterales	Enterobacteriaceae	Klebsiella
11	1.26158	ASV_1	Proteobacteria	Gammaproteobacteria	Enterobacterales	Enterobacteriaceae	Pseudescherichia
11	0.312682	ASV_50	Proteobacteria	Gammaproteobacteria	Enterobacterales	Yersiniaceae	Unclassified
11	0.220963	ASV_63	Proteobacteria	Gammaproteobacteria	Enterobacterales	Yersiniaceae	Unclassified
11	0.220963	ASV_117	Proteobacteria	Gammaproteobacteria	Enterobacterales	Yersiniaceae	Unclassified
11	0.180976	ASV_134	Proteobacteria	Gammaproteobacteria	Enterobacterales	Yersiniaceae	Unclassified
11	0.470832	ASV_703	Proteobacteria	Gammaproteobacteria	Enterobacterales	Yersiniaceae	Serratia
11	0.121237	ASV_334	Proteobacteria	Gammaproteobacteria	Pasteurellales	Pasteurellaceae	Haemophilus
11	0	ASV_465	Proteobacteria	Gammaproteobacteria	Pasteurellales	Pasteurellaceae	Haemophilus
11	0	ASV_512	Proteobacteria	Gammaproteobacteria	Pasteurellales	Pasteurellaceae	Haemophilus
11	0	ASV_599	Proteobacteria	Gammaproteobacteria	Pasteurellales	Pasteurellaceae	Haemophilus
11	0	ASV_76	Proteobacteria	Gammaproteobacteria	Pseudomonadales	Moraxellaceae	Acinetobacter
11	0	ASV_99	Proteobacteria	Gammaproteobacteria	Pseudomonadales	Moraxellaceae	Acinetobacter
11	0	ASV_142	Proteobacteria	Gammaproteobacteria	Pseudomonadales	Moraxellaceae	Acinetobacter
11	0	ASV_162	Proteobacteria	Gammaproteobacteria	Pseudomonadales	Moraxellaceae	Acinetobacter
11	0	ASV_176	Proteobacteria	Gammaproteobacteria	Pseudomonadales	Moraxellaceae	Acinetobacter
11	0	ASV_477	Proteobacteria	Gammaproteobacteria	Pseudomonadales	Moraxellaceae	Enhydrobacter
11	0	ASV_64	Proteobacteria	Gammaproteobacteria	Pseudomonadales	Pseudomonadaceae	Unclassified
11	0	ASV_231	Proteobacteria	Gammaproteobacteria	Pseudomonadales	Pseudomonadaceae	Unclassified
11	0	ASV_358	Proteobacteria	Gammaproteobacteria	Pseudomonadales	Pseudomonadaceae	Unclassified
11	0.494947	ASV_10	Proteobacteria	Gammaproteobacteria	Pseudomonadales	Pseudomonadaceae	Pseudomonas
11	0.121237	ASV_294	Proteobacteria	Gammaproteobacteria	Pseudomonadales	Pseudomonadaceae	Pseudomonas
11	0.34134	ASV_45	Proteobacteria	Gammaproteobacteria	Xanthomonadales	Xanthomonadaceae	Stenotrophomonas
11	0	ASV_642	Proteobacteria	Gammaproteobacteria	Xanthomonadales	Xanthomonadaceae	Stenotrophomonas
11	0	ASV_641	Proteobacteria	Gammaproteobacteria	Xanthomonadales	Xanthomonadaceae	Stenotrophomonas
11	0	ASV_485	Synergistetes	Synergistia	Synergistales	Synergistaceae	Cloacibacillus
11	0	ASV_92	Tenericutes	Mollicutes	Unclassified	Unclassified	Unclassified
11	0.384057	ASV_71	Verrucomicrobia	Verrucomicrobiae	Verrucomicrobiales	Akkermansiaceae	Akkermansia
11	0.251064	ASV_224	Verrucomicrobia	Verrucomicrobiae	Verrucomicrobiales	Akkermansiaceae	Akkermansia
12	0	ASV_715	Actinobacteria	Actinobacteria	Actinomycetales	Actinomycetaceae	Actinomyces
12	0.389388	ASV_22	Actinobacteria	Actinobacteria	Actinomycetales	Actinomycetaceae	Mobiluncus
12	0	ASV_237	Actinobacteria	Actinobacteria	Actinomycetales	Actinomycetaceae	Schaalia
12	0	ASV_385	Actinobacteria	Actinobacteria	Actinomycetales	Actinomycetaceae	Schaalia
12	0	ASV_603	Actinobacteria	Actinobacteria	Actinomycetales	Actinomycetaceae	Schaalia
12	0	ASV_323	Actinobacteria	Actinobacteria	Actinomycetales	Actinomycetaceae	Varibaculum
12	0	ASV_31	Actinobacteria	Actinobacteria	Bifidobacteriales	Bifidobacteriaceae	Bifidobacterium
12	0	ASV_127	Actinobacteria	Actinobacteria	Bifidobacteriales	Bifidobacteriaceae	Bifidobacterium
12	0.389388	ASV_146	Actinobacteria	Actinobacteria	Bifidobacteriales	Bifidobacteriaceae	Bifidobacterium
12	0.389388	ASV_156	Actinobacteria	Actinobacteria	Bifidobacteriales	Bifidobacteriaceae	Bifidobacterium
12	0	ASV_296	Actinobacteria	Actinobacteria	Bifidobacteriales	Bifidobacteriaceae	Bifidobacterium
12	0.389388	ASV_314	Actinobacteria	Actinobacteria	Bifidobacteriales	Bifidobacteriaceae	Bifidobacterium
12	1.73843	ASV_66	Actinobacteria	Actinobacteria	Micrococcales	Microbacteriaceae	Leifsonia
12	0.78253	ASV_644	Actinobacteria	Actinobacteria	Mycobacteriales	Corynebacteriaceae	Corynebacterium
12	0	ASV_563	Actinobacteria	Actinobacteria	Mycobacteriales	Lawsonellaceae	Lawsonella
12	1.02997	ASV_418	Actinobacteria	Actinobacteria	Propionibacteriales	Propionibacteriaceae	Cutibacterium
12	0	ASV_284	Actinobacteria	Coriobacteriia	Coriobacteriales	Atopobiaceae	Atopobium
12	0	ASV_609	Actinobacteria	Coriobacteriia	Coriobacteriales	Atopobiaceae	Parolsenella
12	0	ASV_708	Actinobacteria	Coriobacteriia	Coriobacteriales	Atopobiaceae	Parolsenella
12	0.522227	ASV_13	Actinobacteria	Coriobacteriia	Coriobacteriales	Coriobacteriaceae	Collinsella
12	0	ASV_328	Actinobacteria	Coriobacteriia	Coriobacteriales	Coriobacteriaceae	Senegalimassilia
12	0	ASV_412	Actinobacteria	Coriobacteriia	Coriobacteriales	Coriobacteriaceae	Senegalimassilia
12	0	ASV_121	Actinobacteria	Coriobacteriia	Eggerthellales	Eggerthellaceae	Unclassified
12	0	ASV_619	Actinobacteria	Coriobacteriia	Eggerthellales	Eggerthellaceae	Unclassified
12	0	ASV_302	Actinobacteria	Coriobacteriia	Eggerthellales	Eggerthellaceae	Eggerthella
12	0	ASV_460	Actinobacteria	Coriobacteriia	Eggerthellales	Eggerthellaceae	Raoultibacter
12	0	ASV_503	Actinobacteria	Coriobacteriia	Eggerthellales	Eggerthellaceae	Raoultibacter
12	0	ASV_154	Actinobacteria	Coriobacteriia	Eggerthellales	Eggerthellaceae	Slackia
12	0	ASV_408	Bacteroidetes	Unclassified	Unclassified	Unclassified	Unclassified
12	0	ASV_380	Bacteroidetes	Unclassified	Unclassified	Unclassified	Unclassified
12	0	ASV_365	Bacteroidetes	Bacteroidia	Bacteroidales	Unclassified	Unclassified
12	1.09021	ASV_29	Bacteroidetes	Bacteroidia	Bacteroidales	Bacteroidaceae	Unclassified
12	0	ASV_83	Bacteroidetes	Bacteroidia	Bacteroidales	Bacteroidaceae	Unclassified
12	0.879608	ASV_236	Bacteroidetes	Bacteroidia	Bacteroidales	Bacteroidaceae	Unclassified
12	1.12495	ASV_4	Bacteroidetes	Bacteroidia	Bacteroidales	Bacteroidaceae	Bacteroides
12	1.05783	ASV_6	Bacteroidetes	Bacteroidia	Bacteroidales	Bacteroidaceae	Bacteroides
12	0	ASV_17	Bacteroidetes	Bacteroidia	Bacteroidales	Bacteroidaceae	Bacteroides
12	0	ASV_38	Bacteroidetes	Bacteroidia	Bacteroidales	Bacteroidaceae	Bacteroides
12	0	ASV_48	Bacteroidetes	Bacteroidia	Bacteroidales	Bacteroidaceae	Bacteroides
12	0	ASV_90	Bacteroidetes	Bacteroidia	Bacteroidales	Bacteroidaceae	Bacteroides
12	0	ASV_106	Bacteroidetes	Bacteroidia	Bacteroidales	Bacteroidaceae	Bacteroides
12	0	ASV_100	Bacteroidetes	Bacteroidia	Bacteroidales	Bacteroidaceae	Bacteroides
12	0	ASV_132	Bacteroidetes	Bacteroidia	Bacteroidales	Bacteroidaceae	Bacteroides
12	0	ASV_157	Bacteroidetes	Bacteroidia	Bacteroidales	Bacteroidaceae	Bacteroides
12	0	ASV_173	Bacteroidetes	Bacteroidia	Bacteroidales	Bacteroidaceae	Bacteroides
12	0	ASV_244	Bacteroidetes	Bacteroidia	Bacteroidales	Bacteroidaceae	Bacteroides
12	0	ASV_226	Bacteroidetes	Bacteroidia	Bacteroidales	Bacteroidaceae	Bacteroides
12	0	ASV_250	Bacteroidetes	Bacteroidia	Bacteroidales	Bacteroidaceae	Bacteroides
12	0	ASV_288	Bacteroidetes	Bacteroidia	Bacteroidales	Bacteroidaceae	Bacteroides
12	0	ASV_274	Bacteroidetes	Bacteroidia	Bacteroidales	Bacteroidaceae	Bacteroides
12	0	ASV_335	Bacteroidetes	Bacteroidia	Bacteroidales	Bacteroidaceae	Bacteroides
12	0	ASV_346	Bacteroidetes	Bacteroidia	Bacteroidales	Bacteroidaceae	Bacteroides
12	0	ASV_337	Bacteroidetes	Bacteroidia	Bacteroidales	Bacteroidaceae	Bacteroides
12	0	ASV_479	Bacteroidetes	Bacteroidia	Bacteroidales	Bacteroidaceae	Bacteroides
12	0	ASV_396	Bacteroidetes	Bacteroidia	Bacteroidales	Bacteroidaceae	Bacteroides
12	0	ASV_447	Bacteroidetes	Bacteroidia	Bacteroidales	Bacteroidaceae	Bacteroides
12	0	ASV_419	Bacteroidetes	Bacteroidia	Bacteroidales	Bacteroidaceae	Bacteroides
12	0	ASV_401	Bacteroidetes	Bacteroidia	Bacteroidales	Bacteroidaceae	Bacteroides
[truncated: 4,471 more rows]
